# Supplementary material for: Incomplete Neutralization and Deviation from Sigmoidal Neutralization Curves for HIV Broadly Neutralizing Monoclonal Antibodies
Source: PLoS Pathog. 2015 Aug 12;11(8):e1005110. doi: 10.1371/journal.ppat.1005110 (PMC4534392; doi:10.1371/journal.ppat.1005110)
Supplement: S1 Text — Fig J displays individual MPN values for all bnMAbs and viruses from the 278-virus panel (A) and the 117-virus panel (B) for which the IC50 value <1μg/ml arrayed according to virus strain along the X-axis. Fig M shows MPN values for 18 molecular clone viruses produced in both 293T cells and PBMCs linked by black bars, the bnMAbs tested are indicated above the graph. (XLSX) [file ppat.1005110.s001.xlsx]

## Sheet: Fig. A
Fig. A in S1 text: Individual MPN values for all bnMAbs and viruses from the 278-virus panel where the IC50 value <1μg/ml. The total number of MPN values, minimum, maximum, 25% and 75% percentile, median, mean, standard deviation and standard error from the mean, number of viruses neutralized, 95% CI of median, actual confidence level, lower confidence limit and upper confidence limit are tabulat…
	PGT 122	PGT 121	PGT 123	PGV04	PGT 128	PGT 127	PGT 126	PGT 125	PGT 136	PGT 130	b12	PGT 137	PGT 131	PGT 135	PG9	PGT 142	PGT 145	2G12	PGT 141	PGT 143	PG16	2F5	PGT 144	4E10
Number of values	136	123	122	104	123	90	152	123	102	73	47	14	19	82	95	85	44	94	125	42	25	63	25	123
Minimum	81.3	91.2	81.7	86.6	86.5	90.4	86.1	71.5	78.8	85.4	83.9	91.4	89.1	83.5	85.7	84.6	70.8	83.7	80.6	81.7	87	61.4	88.3	68.8
25% Percentile	99.6	99.7	99.6	98.23	98.7	98.8	99.4	95.5	96.9	94	96.3	98.7	97.3	94.35	95.6	95.15	89.38	95.52	99.5	92.65	95.9	86.6	98.45	89.1
Median	99.9	99.9	99.9	99.7	99.8	99.8	99.8	99	99.5	99.2	99.1	99.55	99.2	97.9	98.4	97.7	95.15	98.4	99.8	95.9	98.1	93.3	99.2	96.1
75% Percentile	99.9	99.9	99.9	99.9	99.9	99.9	99.9	99.7	99.8	99.8	99.8	99.83	99.5	99.7	99.6	99.6	98.28	99.63	99.9	98.53	99.45	96.9	99.65	98.9
Maximum	100	100	100	100	100	100	100	99.9	99.9	99.9	99.9	99.9	99.8	99.9	100	99.9	99.9	100	100	99.5	99.9	99.6	100	99.9
Mean	99.11	99.45	99.08	98.72	98.59	98.93	99.03	96.18	97.39	96.8	96.69	98.84	97.65	96.5	96.81	96.7	92.63	96.97	99.15	94.72	97.17	90.9	98.64	93
Std. Deviation	2.363	1.341	2.598	2.072	2.554	1.894	2.25	6.222	4.607	4.138	4.854	2.194	2.988	3.907	3.813	3.528	7.243	3.576	2.43	4.702	3.154	7.743	2.291	7.749
Std. Error of Mean	0.2026	0.1209	0.2352	0.2032	0.2303	0.1996	0.1825	0.561	0.4562	0.4843	0.7081	0.5863	0.6854	0.4315	0.3912	0.3826	1.092	0.3689	0.2173	0.7256	0.6309	0.9755	0.4583	0.6987
95% CI of median
Actual confidence level	95.18%	95.31%	96.31%	96.10%	95.31%	95.54%	95.78%	95.31%	96.29%	96.56%	96.00%	98.71%	98.08%	96.48%	96.04%	97.05%	95.12%	95.05%	95.13%	95.64%	95.67%	95.70%	95.67%	95.31%
Lower confidence limit	99.8	99.9	99.8	99.6	99.6	99.5	99.7	98.3	99	97.8	98	98.7	97.3	96.4	97.5	96.8	91	97.6	99.7	94.6	96.3	90.4	98.7	94.9
Upper confidence limit	99.9	99.9	99.9	99.8	99.9	99.9	99.8	99.3	99.7	99.7	99.5	99.9	99.5	98.7	99.1	99.1	97.2	99.1	99.8	97.8	99.1	94.9	99.5	97.6
% of viruses neutralized	68	61.5	61	52	61.5	45	76	61.5	51	36.5	23.5	7	9.5	41	47.5	42.5	22	47	62.5	21	12.5	31.5	12.5	61.5
Virus/bnMAb	PGT121	PGT122	PGT123	PGT125	PGT126	PGT127	PGT128	PG9	PGT130	PGT131	PGT135	PGT136	PGT137	PGT141	PGT142	PGT143	PGT144	PGT145	PGV04	2F	2G12	4E10	B12	PG16
JRCSF	1	0.999	1	1	1	1	0.999	0.999	0.999	0.998	0.966	no neut	no neut	0.985	0.994	0.992	0.92	0.992	0.998	not potent	0.934	no neut	0.996	0.998
MGRM_AE-009.c085	no neut	no neut	no neut	0.998	not potent	no neut	0.998	0.999	0.999	0.998	no neut	no neut	no neut	no neut	no neut	no neut	no neut	no neut	0.999	0.987	no neut	0.965	no neut	0.995
MGRM_AE-010.c015	no neut	no neut	no neut	not potent	0.893	not potent	0.998	not potent	0.997	0.944	no neut	no neut	no neut	no neut	no neut	no neut	no neut	no neut	not potent	0.895	no neut	0.933	no neut	no neut
MGRM_AE-011.c057	not potent	no neut	not potent	0.996	0.995	0.994	0.988	0.839	0.996	0.996	no neut	no neut	no neut	no neut	no neut	no neut	no neut	no neut	no neut	not potent	not potent	0.973	no neut	no neut
MGRM_AE-012.c018	no neut	no neut	no neut	no neut	no neut	no neut	no neut	0.999	no neut	no neut	no neut	no neut	no neut	0.999	0.999	0.997	0.992	0.999	not potent	0.956	no neut	0.958	no neut	0.996
MGRM_AE-012.c029	no neut	no neut	no neut	no neut	no neut	no neut	no neut	0.986	no neut	no neut	no neut	no neut	no neut	no neut	no neut	no neut	no neut	no neut	0.997	not potent	no neut	not potent	no neut	no neut
MGRM_AE-013.c071	no neut	no neut	no neut	no neut	no neut	no neut	not potent	0.984	not potent	no neut	no neut	no neut	no neut	no neut	no neut	no neut	no neut	no neut	not potent	0.995	no neut	0.964	no neut	not potent
MGRM_AE-013.c075	no neut	no neut	no neut	no neut	no neut	no neut	not potent	0.978	0.969	not potent	no neut	no neut	no neut	no neut	no neut	no neut	no neut	no neut	not potent	0.845	no neut	0.802	no neut	not potent
MGRM_AE-014.c007	no neut	no neut	no neut	0.999	0.998	0.993	0.999	no neut	0.999	0.997	no neut	no neut	no neut	no neut	no neut	no neut	no neut	no neut	0.994	0.99	no neut	0.983	no neut	no neut
MGRM_AE-014.c016	no neut	no neut	no neut	0.999	0.999	0.998	0.999	0.999	0.999	0.998	no neut	no neut	no neut	no neut	no neut	no neut	no neut	no neut	not potent	0.987	no neut	0.98	no neut	0.987
MGRM_AE-015.c033	no neut	no neut	no neut	no neut	no neut	no neut	no neut	0.715	no neut	no neut	no neut	no neut	no neut	no neut	no neut	no neut	no neut	no neut	no neut	0.986	no neut	0.971	no neut	no neut
MGRM_AE-015.c036	no neut	no neut	no neut	no neut	no neut	no neut	no neut	0.97	0.997	not potent	no neut	no neut	no neut	no neut	no neut	no neut	no neut	no neut	no neut	0.946	no neut	0.917	no neut	0.891
MGRM_AE-016.c003	no neut	no neut	no neut	no neut	no neut	no neut	no neut	0.983	no neut	no neut	no neut	no neut	no neut	no neut	no neut	no neut	no neut	no neut	not potent	no neut	no neut	no neut	no neut	0.76
MGRM_AE-016.c019	no neut	no neut	no neut	no neut	no neut	no neut	no neut	0.981	no neut	no neut	no neut	no neut	no neut	no neut	no neut	no neut	no neut	no neut	not potent	not potent	no neut	not potent	no neut	not potent
MGRM_AE-017.c008	no neut	no neut	no neut	0.998	0.991	0.988	0.999	no neut	0.998	0.998	no neut	no neut	no neut	no neut	no neut	no neut	no neut	no neut	0.998	0.817	no neut	0.812	no neut	no neut
MGRM_AE-018.c021	no neut	no neut	no neut	0.996	0.996	0.988	0.998	0.999	0.998	0.996	no neut	no neut	no neut	no neut	no neut	no neut	no neut	no neut	not potent	0.957	no neut	0.932	no neut	0.968
MGRM_AE-019.c009	no neut	no neut	no neut	0.998	0.999	0.998	0.995	not potent	0.999	0.998	no neut	no neut	no neut	no neut	no neut	no neut	no neut	no neut	not potent	0.944	no neut	0.935	no neut	no neut
MGRM_AE-019.c033	no neut	no neut	no neut	0.998	0.997	no neut	not potent	not potent	0.998	0.997	no neut	no neut	no neut	not potent	not potent	not potent	no neut	no neut	not potent	0.958	no neut	0.949	no neut	not potent
MGRM_AE-020.c035	no neut	no neut	no neut	no neut	no neut	no neut	not potent	0.985	0.988	not potent	no neut	no neut	no neut	0.997	0.995	0.995	0.914	0.991	0.997	0.872	no neut	0.841	no neut	0.904
MGRM-A-001.c05	no neut	no neut	no neut	not potent	no neut	no neut	no neut	no neut	no neut	no neut	no neut	no neut	no neut	0.991	0.991	0.997	0.958	0.997	not potent	not potent	no neut	not potent	no neut	no neut
MGRM-A-002.c02	0.996	0.999	0.999	0.999	0.999	0.999	0.999	0.995	0.998	0.998	no neut	no neut	no neut	0.964	0.948	0.954	no neut	0.972	0.998	no neut	no neut	not potent	no neut	0.998
MGRM-A-003-c.05	no neut	no neut	no neut	0.983	0.905	no neut	0.998	0.996	0.99	0.892	no neut	no neut	no neut	no neut	no neut	no neut	no neut	no neut	0.999	not potent	no neut	not potent	no neut	0.998
MGRM-A-004.c06	no neut	no neut	no neut	no neut	no neut	no neut	no neut	0.954	no neut	no neut	no neut	no neut	no neut	0.977	0.977	0.991	not potent	0.994	not potent	no neut	no neut	not potent	no neut	0.849
MGRM-A-008.c08	no neut	no neut	no neut	no neut	no neut	no neut	no neut	no neut	not potent	no neut	no neut	no neut	no neut	no neut	no neut	no neut	no neut	no neut	0.998	no neut	no neut	not potent	no neut	no neut
MGRM-A-009.c09	0.997	0.999	0.999	1	1	1	1	0.999	not potent	0.895	no neut	no neut	no neut	0.969	0.968	0.97	0.791	0.97	not potent	no neut	not potent	no neut	no neut	0.986
MGRM-A-010.c09	not potent	not potent	not potent	0.997	0.996	0.998	0.999	0.999	0.999	0.997	no neut	no neut	no neut	0.999	0.995	0.995	not potent	0.995	0.998	not potent	no neut	not potent	no neut	0.999
MGRM-A-011.c16	no neut	no neut	no neut	no neut	no neut	no neut	no neut	0.997	no neut	no neut	no neut	no neut	no neut	no neut	no neut	no neut	no neut	no neut	0.998	no neut	no neut	not potent	not potent	0.975
MGRM-A-012.c12	0.998	0.999	0.999	0.999	0.999	0.999	0.999	no neut	no neut	no neut	no neut	no neut	no neut	no neut	no neut	no neut	no neut	no neut	0.806	not potent	no neut	not potent	no neut	no neut
MGRM-A-012.c15	0.998	0.999	0.999	0.997	0.999	0.999	0.998	no neut	no neut	no neut	no neut	no neut	no neut	no neut	no neut	no neut	no neut	no neut	no neut	0.985	no neut	0.828	no neut	no neut
MGRM-A-013.c04	no neut	no neut	no neut	0.996	1	0.997	1	0.959	no neut	no neut	no neut	no neut	no neut	not potent	not potent	not potent	no neut	not potent	1	not potent	no neut	not potent	no neut	0.847
MGRM-A-014.c06	0.999	0.999	0.999	not potent	0.999	0.989	0.999	not potent	0.968	no neut	no neut	no neut	no neut	not potent	0.945	0.906	no neut	0.948	0.996	not potent	no neut	not potent	no neut	no neut
MGRM-A-014.c12	0.999	0.998	0.996	not potent	0.991	0.979	0.996	not potent	0.928	not potent	not potent	no neut	not potent	0.948	0.936	0.941	no neut	0.933	0.997	not potent	no neut	not potent	no neut	not potent
MGRM-A/A1-002.c04	no neut	no neut	no neut	0.964	0.994	not potent	not potent	0.937	0.993	0.98	no neut	no neut	no neut	no neut	no neut	no neut	no neut	no neut	not potent	not potent	no neut	not potent	no neut	not potent
MGRM-A1-001.c03	no neut	no neut	no neut	no neut	no neut	no neut	no neut	0.993	not potent	not potent	no neut	no neut	no neut	no neut	no neut	no neut	no neut	no neut	no neut	not potent	no neut	no neut	not potent	0.961
MGRM-A1-002.c16	no neut	no neut	no neut	no neut	0.978	not potent	0.995	0.993	not potent	no neut	no neut	no neut	no neut	0.94	0.941	0.945	0.836	0.943	0.999	not potent	no neut	not potent	0.995	0.906
MGRM-A1-003.c01	0.999	0.999	0.999	0.951	0.998	0.998	0.999	no neut	0.998	0.998	not potent	no neut	no neut	no neut	no neut	no neut	no neut	no neut	0.998	0.96	no neut	0.892	no neut	no neut
MGRM-A1-003.c02	0.996	0.996	0.996	0.943	0.995	0.996	0.995	no neut	0.994	0.978	no neut	no neut	no neut	no neut	no neut	no neut	no neut	no neut	0.996	no neut	no neut	not potent	no neut	no neut
MGRM-Acute-B-001.c11	no neut	no neut	no neut	no neut	no neut	no neut	no neut	no neut	0.961	0.942	no neut	no neut	no neut	no neut	no neut	no neut	no neut	no neut	no neut	no neut	no neut	no neut	no neut	no neut
MGRM-Acute-B-002.c05	0.994	no neut	0.947	0.985	0.999	0.999	0.997	no neut	no neut	no neut	no neut	no neut	no neut	no neut	no neut	no neut	no neut	no neut	0.999	not potent	0.958	not potent	no neut	no neut
MGRM-Acute-B-002.c10	no neut	no neut	no neut	not potent	0.997	0.973	0.998	no neut	not potent	no neut	no neut	no neut	no neut	no neut	no neut	no neut	no neut	no neut	0.999	no neut	not potent	no neut	no neut	no neut
MGRM-Acute-B-002.c16	no neut	no neut	no neut	no neut	not potent	not potent	0.976	no neut	no neut	no neut	no neut	no neut	no neut	no neut	no neut	no neut	no neut	no neut	not potent	no neut	not potent	no neut	no neut	no neut
MGRM-Acute-B-003.c14	0.996	0.972	0.984	0.99	0.999	0.974	0.999	no neut	0.999	0.999	no neut	no neut	no neut	no neut	no neut	no neut	no neut	no neut	0.999	no neut	no neut	not potent	no neut	no neut
MGRM-Acute-B-004.c02	0.998	0.996	0.997	0.998	0.998	0.999	0.998	0.802	0.996	not potent	no neut	no neut	no neut	0.997	0.987	0.984	not potent	0.986	0.994	no neut	not potent	0.959	no neut	0.786
MGRM-Acute-B-005.c04	0.999	0.999	0.999	0.996	0.999	0.998	0.999	0.996	0.985	0.967	no neut	no neut	no neut	0.999	0.999	0.999	0.997	0.999	0.999	not potent	no neut	not potent	no neut	0.995
MGRM-Acute-B-005.c10	0.999	0.999	0.999	0.967	0.988	0.968	0.997	0.976	not potent	not potent	no neut	no neut	no neut	0.999	0.997	0.998	0.979	0.998	0.999	no neut	no neut	no neut	not potent	0.985
MGRM-Acute-B-006.c15	0.999	0.999	0.999	0.999	1	1	0.999	no neut	0.999	0.999	0.976	no neut	no neut	no neut	no neut	no neut	no neut	no neut	0.997	not potent	not potent	no neut	no neut	no neut
MGRM-Acute-B-007.c06	0.997	0.998	0.992	0.96	0.961	0.96	0.996	not potent	no neut	no neut	no neut	no neut	no neut	0.997	0.998	0.998	0.998	0.998	no neut	0.986	no neut	0.995	not potent	not potent
MGRM-Acute-B-007.c11	0.996	0.997	0.993	0.966	0.931	0.904	0.998	not potent	no neut	no neut	no neut	no neut	no neut	0.997	0.999	0.999	0.996	0.999	not potent	no neut	no neut	0.764	0.883	not potent
MGRM-Acute-B-008.c01	no neut	no neut	no neut	0.978	0.977	not potent	0.994	0.887	0.999	0.989	no neut	no neut	no neut	no neut	not potent	not potent	no neut	not potent	no neut	no neut	no neut	no neut	not potent	not potent
MGRM-Acute-B-008.c11	no neut	no neut	no neut	0.982	0.99	not potent	0.996	0.917	0.998	0.998	no neut	no neut	no neut	no neut	not potent	not potent	no neut	not potent	no neut	no neut	no neut	no neut	not potent	not potent
MGRM-Acute-B-009.c03	0.999	0.999	0.999	0.957	0.994	0.966	0.999	0.928	0.998	0.996	0.992	0.996	0.935	0.999	0.999	0.994	0.996	0.999	no neut	not potent	not potent	not potent	0.992	not potent
MGRM-Acute-B-009.c08	0.999	1	1	0.999	1	1	1	0.986	0.999	0.999	0.98	0.987	0.968	0.999	1	0.999	0.999	0.999	0.995	not potent	not potent	not potent	no neut	0.951
MGRM-Acute-B-010.c03	1	1	1	not potent	0.908	not potent	0.994	no neut	no neut	no neut	no neut	no neut	no neut	0.936	0.941	not potent	not potent	0.946	1	not potent	no neut	not potent	not potent	not potent
MGRM-Acute-B-010.c08	1	0.999	1	not potent	0.921	not potent	0.992	0.991	no neut	no neut	no neut	no neut	no neut	0.979	0.969	0.98	0.811	0.972	0.999	not potent	no neut	not potent	not potent	0.988
MGRM-Acute-B-010.c09	0.999	1	0.999	0.999	0.999	0.999	0.999	not potent	0.788	no neut	no neut	no neut	no neut	0.985	0.991	0.991	not potent	0.989	0.999	not potent	no neut	not potent	0.977	not potent
MGRM-Acute-B-011.c06	no neut	no neut	no neut	no neut	no neut	no neut	no neut	no neut	0.808	not potent	no neut	no neut	no neut	no neut	no neut	no neut	no neut	no neut	no neut	no neut	no neut	0.995	0.992	no neut
MGRM-Acute-B-011.c10	no neut	no neut	no neut	no neut	no neut	no neut	not potent	no neut	0.952	no neut	no neut	no neut	no neut	no neut	no neut	no neut	no neut	no neut	0.998	no neut	no neut	not potent	not potent	no neut
MGRM-Acute-B-012.c14	0.997	0.999	0.999	no neut	not potent	no neut	no neut	0.979	no neut	no neut	no neut	no neut	no neut	0.999	0.999	0.999	0.973	0.999	0.999	not potent	no neut	not potent	0.991	0.982
MGRM-AE_008.c01	no neut	no neut	no neut	no neut	no neut	no neut	no neut	not potent	no neut	no neut	no neut	no neut	no neut	not potent	0.928	0.882	no neut	0.91	not potent	no neut	no neut	not potent	no neut	not potent
MGRM-AE-002.c10	no neut	no neut	no neut	no neut	no neut	no neut	no neut	0.997	no neut	no neut	no neut	no neut	no neut	no neut	no neut	no neut	no neut	no neut	0.997	not potent	no neut	not potent	not potent	0.999
MGRM-AE-003.c03	no neut	no neut	no neut	0.998	0.974	not potent	0.942	not potent	0.997	0.998	no neut	no neut	no neut	no neut	no neut	no neut	no neut	no neut	not potent	not potent	no neut	not potent	no neut	not potent
MGRM-AE-003.c15	no neut	no neut	no neut	0.987	no neut	no neut	not potent	0.977	0.961	not potent	no neut	no neut	no neut	no neut	no neut	no neut	no neut	no neut	not potent	not potent	no neut	not potent	no neut	0.939
MGRM-AE-004.c04	no neut	no neut	no neut	no neut	no neut	no neut	no neut	0.997	not potent	no neut	no neut	no neut	no neut	0.999	1	0.999	0.983	1	not potent	not potent	no neut	not potent	no neut	0.994
MGRM-AE-005.c07	no neut	no neut	no neut	0.998	0.963	no neut	0.989	0.962	0.998	0.998	no neut	no neut	no neut	no neut	no neut	no neut	no neut	no neut	0.98	not potent	no neut	not potent	0.982	0.87
MGRM-AE-011.c028	no neut	no neut	no neut	0.998	0.999	0.998	0.999	0.928	0.999	0.999	not potent	not potent	not potent	no neut	no neut	no neut	no neut	no neut	no neut	not potent	not potent	not potent	no neut	not potent
MGRM-AG-001.c02	not potent	not potent	not potent	not potent	not potent	no neut	not potent	no neut	not potent	no neut	no neut	no neut	no neut	no neut	no neut	no neut	no neut	no neut	not potent	not potent	0.9	not potent	no neut	0.869
MGRM-AG-002.c09	no neut	no neut	no neut	no neut	no neut	no neut	not potent	0.997	no neut	no neut	no neut	no neut	no neut	no neut	no neut	no neut	no neut	no neut	not potent	0.962	0.991	0.944	not potent	0.976
MGRM-AG-004.c15	no neut	no neut	no neut	0.999	0.999	0.999	0.999	no neut	no neut	no neut	no neut	no neut	no neut	no neut	no neut	no neut	no neut	no neut	0.994	not potent	no neut	not potent	no neut	no neut
MGRM-AG-005.c13	0.997	not potent	0.999	not potent	0.987	not potent	0.999	no neut	0.99	0.984	no neut	no neut	no neut	not potent	not potent	not potent	no neut	not potent	0.998	no neut	no neut	not potent	no neut	no neut
MGRM-AG-006.c05	not potent	no neut	no neut	0.999	0.999	0.999	0.999	no neut	0.997	0.955	0.998	not potent	0.983	no neut	no neut	no neut	no neut	no neut	0.978	not potent	not potent	not potent	no neut	no neut
MGRM-AG-006.c14	0.999	0.999	0.999	0.999	0.999	0.999	0.998	no neut	0.999	0.999	not potent	not potent	no neut	no neut	no neut	no neut	no neut	no neut	0.979	not potent	not potent	not potent	not potent	no neut
MGRM-AG-007.c01	0.997	0.997	0.997	not potent	not potent	no neut	0.997	0.917	no neut	no neut	no neut	no neut	no neut	0.998	0.996	0.981	0.982	0.997	no neut	not potent	no neut	not potent	no neut	no neut
MGRM-AG-007.c14	not potent	not potent	not potent	no neut	no neut	no neut	0.995	0.791	no neut	no neut	not potent	no neut	no neut	0.977	0.991	0.913	not potent	0.976	not potent	not potent	no neut	not potent	no neut	not potent
MGRM-AG-008.c16	0.985	no neut	not potent	no neut	no neut	no neut	not potent	0.969	no neut	no neut	no neut	no neut	no neut	not potent	not potent	no neut	no neut	not potent	not potent	not potent	no neut	not potent	no neut	0.797
MGRM-AG-009.c07	0.999	0.999	0.999	0.998	0.984	0.994	0.999	no neut	not potent	no neut	no neut	no neut	no neut	no neut	no neut	no neut	no neut	no neut	not potent	not potent	no neut	0.971	no neut	no neut
MGRM-AG-009.c10	0.999	0.999	0.999	0.999	0.996	0.999	0.997	no neut	not potent	no neut	no neut	no neut	no neut	no neut	no neut	no neut	no neut	no neut	0.988	no neut	no neut	no neut	no neut	no neut
MGRM-AG-010.c11	no neut	no neut	no neut	no neut	no neut	no neut	no neut	0.998	no neut	no neut	no neut	no neut	no neut	no neut	not potent	not potent	no neut	not potent	not potent	not potent	no neut	not potent	no neut	0.998
MGRM-AG-010.c14	no neut	no neut	no neut	no neut	no neut	no neut	no neut	0.997	no neut	no neut	no neut	no neut	no neut	not potent	no neut	no neut	no neut	no neut	no neut	not potent	no neut	not potent	no neut	0.999
MGRM-AG-011.c01	not potent	no neut	no neut	no neut	no neut	no neut	no neut	0.998	no neut	no neut	no neut	no neut	no neut	not potent	not potent	not potent	no neut	not potent	0.997	no neut	no neut	0.873	no neut	0.972
MGRM-AG-011.c15	no neut	no neut	no neut	no neut	not potent	no neut	not potent	0.992	no neut	no neut	no neut	no neut	no neut	not potent	not potent	not potent	no neut	not potent	0.998	no neut	no neut	not potent	not potent	0.763
MGRM-AG-012.c12	no neut	no neut	no neut	no neut	no neut	no neut	no neut	no neut	no neut	no neut	no neut	no neut	no neut	no neut	no neut	no neut	no neut	no neut	0.998	not potent	no neut	not potent	no neut	no neut
MGRM-AG-013.c05	0.99	0.993	0.958	0.999	0.999	0.999	0.999	0.771	0.998	0.998	no neut	no neut	no neut	no neut	no neut	no neut	no neut	no neut	not potent	not potent	0.87	not potent	no neut	not potent
MGRM-AG-013.c06	0.946	0.989	0.933	0.922	0.957	0.911	0.94	no neut	no neut	no neut	0.91	not potent	0.891	no neut	no neut	no neut	no neut	no neut	0.998	not potent	0.997	0.86	no neut	no neut
MGRM-BF-001.c13	0.999	0.999	0.996	no neut	no neut	no neut	no neut	0.922	no neut	no neut	no neut	no neut	no neut	0.995	0.998	0.995	0.951	0.997	not potent	not potent	no neut	not potent	no neut	0.972
MGRM-BF-002.c05	0.998	0.999	0.998	0.991	0.998	not potent	0.91	0.986	not potent	not potent	no neut	no neut	no neut	0.998	0.997	0.995	0.952	0.998	not potent	not potent	no neut	not potent	no neut	0.978
MGRM-BF-003.c02	no neut	no neut	no neut	no neut	no neut	no neut	no neut	no neut	no neut	no neut	no neut	no neut	no neut	not potent	not potent	not potent	no neut	not potent	0.987	not potent	no neut	0.827	no neut	not potent
MGRM-C-002.c02	0.999	0.999	1	0.999	1	0.999	0.998	not potent	no neut	no neut	no neut	no neut	no neut	0.906	0.913	0.918	no neut	0.915	not potent	no neut	no neut	no neut	no neut	0.716
MGRM-C-002.c09	0.999	0.999	0.999	0.996	0.999	0.969	0.992	no neut	no neut	no neut	no neut	no neut	no neut	not potent	not potent	not potent	no neut	not potent	no neut	no neut	no neut	no neut	no neut	not potent
MGRM-C-004.c01	0.999	0.999	0.999	0.866	0.983	not potent	0.996	not potent	0.89	not potent	0.992	0.996	0.996	no neut	no neut	no neut	no neut	no neut	0.996	no neut	no neut	no neut	0.998	not potent
MGRM-C-004.c05	0.999	0.999	0.999	0.966	0.999	0.982	0.999	not potent	0.856	not potent	0.999	0.999	0.998	no neut	no neut	no neut	no neut	no neut	not potent	no neut	no neut	no neut	not potent	no neut
MGRM-C-005.c15	0.999	0.999	0.999	0.944	0.984	not potent	0.998	no neut	not potent	not potent	no neut	not potent	no neut	no neut	not potent	no neut	no neut	not potent	not potent	no neut	no neut	no neut	no neut	no neut
MGRM-C-006.c04	0.997	0.996	0.996	0.994	0.978	not potent	0.996	no neut	0.845	not potent	no neut	not potent	no neut	not potent	not potent	not potent	no neut	not potent	no neut	no neut	no neut	no neut	no neut	no neut
MGRM-C-006.c07	0.998	0.997	0.999	0.998	0.998	0.99	0.998	0.991	0.992	0.888	no neut	not potent	no neut	0.981	0.977	0.977	no neut	0.988	no neut	no neut	no neut	no neut	no neut	0.924
MGRM-C-007.c04	0.903	no neut	not potent	no neut	not potent	no neut	0.991	no neut	no neut	no neut	no neut	no neut	no neut	no neut	no neut	no neut	no neut	no neut	no neut	no neut	no neut	not potent	no neut	no neut
MGRM-C-007.c14	0.993	not potent	not potent	no neut	not potent	no neut	0.993	0.981	not potent	no neut	no neut	no neut	no neut	no neut	no neut	no neut	no neut	no neut	no neut	no neut	no neut	not potent	no neut	0.868
MGRM-C-008-c.12	0.999	0.999	0.999	not potent	not potent	no neut	0.973	no neut	not potent	no neut	no neut	no neut	no neut	no neut	no neut	no neut	no neut	no neut	not potent	no neut	no neut	not potent	not potent	no neut
MGRM-C-009.c01	no neut	no neut	no neut	no neut	no neut	no neut	no neut	not potent	no neut	no neut	no neut	no neut	no neut	not potent	0.995	not potent	not potent	0.988	not potent	no neut	no neut	0.996	no neut	not potent
MGRM-C-009.c04	no neut	no neut	no neut	no neut	no neut	no neut	no neut	not potent	no neut	no neut	no neut	no neut	no neut	not potent	0.971	not potent	not potent	0.986	not potent	no neut	no neut	not potent	no neut	not potent
MGRM-C-010-c14	no neut	no neut	no neut	no neut	no neut	no neut	no neut	not potent	no neut	no neut	no neut	no neut	no neut	0.924	0.979	0.947	not potent	0.978	0.995	no neut	no neut	not potent	no neut	no neut
MGRM-C-011-c02	0.999	0.998	0.998	0.977	0.976	97.6%	0.991	no neut	0.989	0.922	0.847	no neut	not potent	no neut	no neut	no neut	no neut	no neut	0.996	no neut	no neut	0.888	not potent	no neut
MGRM-C-012.c06	0.941	no neut	not potent	no neut	no neut	no neut	not potent	not potent	no neut	no neut	0.998	no neut	0.994	no neut	no neut	no neut	no neut	no neut	0.998	no neut	no neut	not potent	no neut	not potent
MGRM-C-012.c16	0.999	0.996	0.996	not potent	0.966	0.991	0.995	0.924	not potent	no neut	0.928	no neut	not potent	no neut	no neut	no neut	no neut	no neut	0.997	no neut	no neut	no neut	no neut	0.861
MGRM-C-013.c16	no neut	no neut	no neut	no neut	no neut	no neut	no neut	no neut	no neut	no neut	no neut	no neut	no neut	no neut	no neut	no neut	no neut	no neut	no neut	no neut	no neut	not potent	no neut	no neut
MGRM-C-014.c16	not potent	no neut	0.981	no neut	no neut	no neut	no neut	not potent	no neut	no neut	no neut	no neut	no neut	not potent	not potent	not potent	no neut	not potent	not potent	no neut	no neut	no neut	no neut	not potent
MGRM-C-015.c04	no neut	no neut	no neut	no neut	no neut	no neut	0.974	not potent	no neut	no neut	0.992	not potent	not potent	0.999	0.999	0.999	0.972	0.999	not potent	no neut	0.981	not potent	no neut	0.967
MGRM-C-016.c03	0.971	0.948	0.817	no neut	no neut	no neut	no neut	no neut	no neut	no neut	no neut	no neut	no neut	not potent	not potent	not potent	no neut	not potent	0.985	no neut	no neut	0.888	no neut	no neut
MGRM-C-017.c07	0.975	0.989	0.952	no neut	no neut	no neut	not potent	no neut	no neut	no neut	no neut	no neut	no neut	not potent	not potent	not potent	no neut	not potent	not potent	no neut	no neut	0.905	no neut	no neut
MGRM-C-018.c05	no neut	no neut	no neut	0.966	0.996	not potent	0.999	0.999	not potent	no neut	no neut	no neut	no neut	no neut	no neut	no neut	no neut	no neut	0.997	no neut	no neut	not potent	not potent	0.996
MGRM-C-019.c13	not potent	not potent	not potent	0.982	0.998	0.998	0.997	0.972	0.998	0.996	0.997	0.998	0.973	not potent	not potent	not potent	no neut	0.837	no neut	no neut	no neut	not potent	no neut	0.935
MGRM-C-019.c14	not potent	no neut	not potent	0.999	0.999	0.999	0.999	0.999	0.999	0.999	0.882	not potent	no neut	0.994	0.998	0.995	0.845	0.995	not potent	no neut	no neut	not potent	no neut	0.998
MGRM-C-020.c07	not potent	not potent	no neut	no neut	no neut	no neut	not potent	no neut	no neut	no neut	no neut	no neut	no neut	not potent	not potent	not potent	not potent	not potent	0.998	no neut	no neut	not potent	no neut	no neut
MGRM-C-021.c12	no neut	no neut	no neut	no neut	no neut	no neut	no neut	0.994	no neut	no neut	no neut	no neut	no neut	0.998	0.996	0.989	0.876	0.999	not potent	no neut	no neut	not potent	no neut	0.948
MGRM-C-021.c16	no neut	no neut	no neut	no neut	no neut	no neut	no neut	no neut	no neut	no neut	no neut	no neut	no neut	no neut	no neut	no neut	no neut	no neut	no neut	no neut	no neut	not potent	not potent	no neut
MGRM-C-022.c02	0.999	0.999	0.999	not potent	not potent	not potent	0.999	no neut	0.992	0.92	no neut	not potent	no neut	no neut	no neut	no neut	no neut	no neut	no neut	no neut	no neut	no neut	no neut	no neut
MGRM-C-022.c12	0.999	0.999	0.999	0.997	0.996	0.998	0.999	0.975	0.985	not potent	no neut	no neut	no neut	0.928	0.964	0.938	not potent	0.964	not potent	no neut	no neut	no neut	no neut	0.865
MGRM-C-023.c02	0.997	0.997	0.996	0.977	0.997	not potent	0.995	0.975	0.997	0.996	0.998	0.989	0.992	0.997	0.997	0.996	0.997	0.997	not potent	no neut	no neut	0.951	not potent	0.986
MGRM-C-024.c06	0.999	1	0.999	no neut	not potent	not potent	0.93	0.999	no neut	no neut	not potent	no neut	0.918	0.998	0.996	0.996	0.873	0.994	no neut	no neut	no neut	not potent	not potent	0.999
MGRM-C-024.c15	0.997	0.999	0.993	no neut	no neut	no neut	no neut	0.978	no neut	no neut	no neut	no neut	no neut	0.987	0.982	0.99	not potent	0.991	no neut	no neut	no neut	no neut	no neut	0.964
MGRM-cB-003.c02	0.999	0.998	0.998	not potent	0.96	not potent	0.992	not potent	no neut	no neut	no neut	no neut	no neut	0.851	0.878	0.916	0.71	0.946	0.976	not potent	not potent	not potent	not potent	0.872
MGRM-cB-003.c05	0.999	0.999	0.999	0.999	0.999	0.999	0.999	no neut	not potent	not potent	no neut	no neut	no neut	0.911	0.93	0.921	not potent	0.933	0.998	not potent	0.999	not potent	no neut	0.93
MGRM-cB-020.c06	0.998	0.998	0.998	0.973	0.995	0.987	0.994	no neut	0.997	0.991	0.982	not potent	no neut	no neut	no neut	no neut	no neut	no neut	not potent	0.937	0.985	0.829	no neut	no neut
MGRM-cB-020.c11	0.999	0.999	0.999	0.997	0.996	0.995	0.998	no neut	0.999	0.992	0.988	no neut	not potent	no neut	no neut	no neut	no neut	no neut	not potent	0.919	0.952	not potent	not potent	no neut
MGRM-Chronic-B-001.c07	not potent	not potent	not potent	no neut	no neut	no neut	no neut	no neut	no neut	no neut	no neut	no neut	no neut	no neut	no neut	no neut	no neut	not potent	0.967	not potent	0.998	not potent	0.993	no neut
MGRM-Chronic-B-001.c08	0.992	0.999	0.996	no neut	no neut	no neut	no neut	no neut	no neut	no neut	no neut	no neut	no neut	not potent	not potent	no neut	no neut	not potent	0.998	0.986	0.993	0.935	0.997	no neut
MGRM-Chronic-B-004.c06	0.999	1	1	1	0.999	1	1	not potent	0.999	0.999	no neut	no neut	no neut	not potent	not potent	not potent	no neut	not potent	0.999	not potent	not potent	not potent	0.999	0.745
MGRM-Chronic-B-004.c10	1	1	1	0.987	1	0.995	0.999	0.972	0.996	0.977	no neut	no neut	no neut	0.96	0.98	0.984	not potent	0.974	0.999	0.935	no neut	not potent	0.999	0.998
MGRM-Chronic-B-005.c10	0.998	0.998	0.997	no neut	no neut	no neut	no neut	no neut	no neut	no neut	0.947	no neut	not potent	no neut	no neut	no neut	no neut	no neut	not potent	not potent	0.996	not potent	no neut	no neut
MGRM-Chronic-B-006.c06	not potent	no neut	no neut	0.996	no neut	no neut	0.911	not potent	0.999	0.998	no neut	no neut	no neut	0.999	0.999	0.999	0.995	0.999	not potent	not potent	no neut	not potent	0.987	0.987
MGRM-Chronic-B-006.c08	0.999	0.999	0.999	0.999	0.999	0.999	0.999	0.999	0.999	0.999	not potent	no neut	no neut	0.996	0.997	0.997	0.928	0.998	0.995	not potent	not potent	no neut	0.984	0.999
MGRM-Chronic-B-007.c04	not potent	not potent	not potent	0.999	0.999	0.999	0.999	no neut	0.998	0.998	no neut	no neut	no neut	not potent	not potent	not potent	no neut	not potent	not potent	no neut	no neut	no neut	no neut	no neut
MGRM-Chronic-B-008.c04	0.999	0.999	0.999	no neut	not potent	not potent	0.987	not potent	0.794	no neut	no neut	no neut	no neut	no neut	no neut	no neut	no neut	no neut	0.999	no neut	0.98	not potent	not potent	0.952
MGRM-Chronic-B-008.c12	0.991	0.93	0.991	no neut	no neut	no neut	no neut	no neut	no neut	no neut	not potent	not potent	no neut	no neut	no neut	no neut	no neut	no neut	not potent	no neut	0.991	0.892	0.991	no neut
MGRM-Chronic-B-009.c08	0.999	0.999	0.999	0.999	0.999	0.999	0.999	no neut	0.998	0.998	no neut	no neut	no neut	no neut	no neut	no neut	no neut	no neut	0.999	no neut	no neut	not potent	no neut	no neut
MGRM-Chronic-B-010.c13	0.996	0.997	0.996	0.996	0.996	0.996	0.993	0.994	0.995	0.995	no neut	no neut	no neut	no neut	no neut	no neut	no neut	no neut	0.956	not potent	not potent	0.993	no neut	0.957
MGRM-Chronic-B-012.c10	0.993	0.979	not potent	0.991	0.999	0.997	0.997	not potent	0.904	no neut	0.851	no neut	no neut	no neut	no neut	no neut	no neut	no neut	no neut	no neut	0.981	no neut	no neut	not potent
MGRM-Chronic-B-014.c02	0.923	not potent	not potent	no neut	not potent	no neut	0.998	0.998	not potent	not potent	no neut	no neut	no neut	not potent	not potent	not potent	no neut	not potent	0.999	not potent	not potent	not potent	no neut	0.949
MGRM-Chronic-B-014.c06	0.943	0.997	not potent	no neut	no neut	no neut	not potent	not potent	not potent	no neut	no neut	no neut	no neut	no neut	no neut	no neut	no neut	not potent	0.995	0.946	no neut	0.942	no neut	0.851
MGRM-Chronic-B-015.c03	0.998	not potent	0.998	no neut	not potent	no neut	not potent	no neut	no neut	no neut	0.998	no neut	not potent	no neut	not potent	not potent	no neut	not potent	not potent	no neut	not potent	not potent	no neut	no neut
MGRM-Chronic-B-016.c05	0.999	0.999	0.999	0.998	0.999	0.992	0.999	0.992	not potent	no neut	no neut	no neut	no neut	no neut	no neut	no neut	no neut	no neut	no neut	not potent	no neut	no neut	no neut	0.902
MGRM-Chronic-B-017.c01	no neut	no neut	no neut	no neut	no neut	no neut	no neut	not potent	no neut	no neut	no neut	no neut	no neut	0.973	0.987	0.972	not potent	0.988	not potent	no neut	no neut	not potent	not potent	0.985
MGRM-Chronic-B-017.c05	no neut	no neut	no neut	no neut	no neut	no neut	no neut	not potent	no neut	no neut	no neut	no neut	no neut	0.972	0.986	0.972	not potent	0.985	0.985	not potent	no neut	no neut	not potent	0.978
MGRM-Chronic-B-017.c13	not potent	not potent	no neut	no neut	no neut	no neut	no neut	0.949	no neut	no neut	no neut	no neut	no neut	0.982	0.988	0.996	0.867	0.989	0.985	no neut	no neut	not potent	no neut	0.995
MGRM-Chronic-B-018.c05	no neut	no neut	not potent	0.961	0.997	0.968	0.999	0.991	not potent	not potent	no neut	no neut	no neut	0.979	0.975	0.967	0.902	0.981	not potent	no neut	not potent	no neut	no neut	0.891
MGRM-Chronic-B-019.c13	0.983	not potent	not potent	no neut	not potent	no neut	0.991	not potent	no neut	no neut	not potent	no neut	no neut	not potent	0.882	not potent	no neut	0.862	not potent	not potent	not potent	not potent	0.991	not potent
MGRM-Chronic-B-019.c15	not potent	not potent	not potent	no neut	no neut	no neut	0.999	not potent	no neut	no neut	0.854	no neut	no neut	0.999	0.999	0.998	0.957	0.997	not potent	not potent	not potent	no neut	no neut	0.956
MGRM-Chronic-B-022.c03	no neut	no neut	no neut	not potent	0.944	0.93	0.997	0.969	0.995	0.981	no neut	no neut	no neut	no neut	no neut	no neut	no neut	no neut	0.997	0.899	no neut	not potent	no neut	0.861
MGRM-Chronic-B-022.c10	no neut	no neut	no neut	not potent	0.91	0.951	0.998	no neut	0.995	0.979	no neut	no neut	no neut	not potent	not potent	not potent	no neut	not potent	0.999	0.953	no neut	0.904	no neut	not potent
MGRM-Chronic-B-023.c01	0.999	0.999	0.997	no neut	no neut	no neut	no neut	0.999	no neut	no neut	0.883	no neut	no neut	0.87	0.867	0.907	no neut	0.897	0.999	0.965	0.96	no neut	no neut	0.961
MGRM-Chronic-B-023.c08	0.999	0.999	0.999	no neut	no neut	no neut	no neut	0.997	no neut	no neut	0.963	no neut	no neut	0.942	0.889	0.916	no neut	0.897	0.998	0.974	0.963	no neut	no neut	0.895
MGRM-Chronic-B-024.c04	not potent	not potent	no neut	no neut	no neut	no neut	no neut	no neut	no neut	no neut	no neut	no neut	no neut	no neut	no neut	no neut	no neut	no neut	no neut	no neut	no neut	not potent	no neut	no neut
MGRM-Chronic-B-024.c09	0.997	0.996	not potent	no neut	no neut	no neut	no neut	0.926	0.969	not potent	no neut	no neut	no neut	0.993	0.994	0.96	0.928	0.995	not potent	no neut	no neut	not potent	no neut	0.951
MGRM-D-002.c05	0.946	0.999	not potent	0.931	0.865	not potent	0.989	0.91	not potent	no neut	no neut	no neut	no neut	no neut	no neut	no neut	no neut	no neut	not potent	no neut	no neut	no neut	no neut	not potent
MGRM-D-002.c14	0.999	0.999	0.991	0.95	0.954	not potent	0.995	0.999	0.909	0.885	no neut	no neut	no neut	no neut	no neut	no neut	no neut	no neut	0.995	not potent	no neut	not potent	no neut	0.952
MGRM-D-003.c11	not potent	no neut	not potent	0.984	0.998	0.998	0.994	0.999	0.9	not potent	no neut	no neut	no neut	no neut	no neut	no neut	no neut	no neut	no neut	no neut	no neut	not potent	no neut	0.974
MGRM-D-003.c16	not potent	no neut	0.925	0.999	0.998	0.999	0.998	0.99	0.994	0.916	no neut	no neut	no neut	no neut	no neut	no neut	no neut	no neut	not potent	no neut	no neut	not potent	no neut	0.899
MGRM-D-004.c07	no neut	no neut	no neut	no neut	no neut	no neut	no neut	0.998	no neut	no neut	no neut	no neut	no neut	no neut	no neut	no neut	no neut	no neut	no neut	no neut	no neut	not potent	no neut	0.998
MGRM-D-004.c10	no neut	no neut	no neut	0.992	no neut	no neut	not potent	0.992	0.964	0.932	no neut	no neut	no neut	no neut	no neut	no neut	no neut	no neut	no neut	not potent	no neut	not potent	no neut	0.967
MGRM-D-004.c16	no neut	no neut	no neut	not potent	no neut	no neut	no neut	0.989	0.874	not potent	no neut	no neut	no neut	no neut	no neut	no neut	no neut	no neut	not potent	not potent	no neut	not potent	no neut	0.976
MGRM-D-005.c11	no neut	no neut	no neut	no neut	not potent	no neut	not potent	0.717	no neut	no neut	no neut	no neut	no neut	no neut	not potent	not potent	no neut	not potent	no neut	no neut	not potent	no neut	no neut	not potent
MGRM-D-005.c12	0.999	0.999	0.999	0.999	0.999	0.998	0.999	no neut	no neut	no neut	no neut	no neut	no neut	0.935	0.971	0.948	88.5%	0.982	no neut	no neut	not potent	no neut	no neut	no neut
MGRM-D-006.c05	not potent	0.988	not potent	0.998	0.999	0.999	0.999	0.935	not potent	no neut	no neut	no neut	no neut	no neut	no neut	no neut	no neut	no neut	0.999	no neut	not potent	no neut	no neut	0.822
MGRM-D-006.c16	0.998	0.999	0.999	0.999	0.999	0.999	0.999	no neut	0.999	0.922	0.977	0.998	0.993	not potent	not potent	not potent	no neut	not potent	0.999	not potent	0.999	not potent	not potent	no neut
MGRM-D-007.c03	no neut	not potent	no neut	no neut	no neut	no neut	0.997	not potent	not potent	not potent	no neut	no neut	no neut	0.988	0.991	0.997	0.969	0.994	not potent	not potent	no neut	not potent	not potent	0.931
MGRM-D-008.c02	no neut	no neut	no neut	not potent	no neut	no neut	0.985	not potent	no neut	no neut	no neut	no neut	no neut	0.941	0.932	0.952	no neut	0.904	not potent	no neut	no neut	no neut	no neut	no neut
MGRM-D-009-c.12	0.903	0.978	0.907	no neut	not potent	no neut	0.985	0.955	no neut	no neut	no neut	no neut	no neut	no neut	no neut	no neut	no neut	no neut	not potent	not potent	no neut	not potent	no neut	0.89
MGRM-D-009.c09	no neut	not potent	not potent	no neut	no neut	no neut	not potent	0.886	no neut	no neut	no neut	no neut	no neut	no neut	no neut	no neut	no neut	no neut	no neut	not potent	no neut	not potent	no neut	0.935
MGRM-D-010-c.01	no neut	not potent	not potent	0.999	0.999	0.999	0.999	0.999	0.995	0.981	0.999	no neut	no neut	0.964	0.96	0.958	no neut	0.95	not potent	no neut	0.996	not potent	no neut	0.994
MGRM-D-010-c.12	no neut	no neut	no neut	not potent	not potent	no neut	no neut	0.999	not potent	no neut	no neut	no neut	no neut	no neut	no neut	no neut	no neut	no neut	0.999	not potent	0.982	not potent	no neut	0.988
MGRM-D-010-c.13	no neut	no neut	no neut	0.999	0.999	0.999	0.999	0.999	0.997	0.999	no neut	no neut	no neut	0.949	0.968	0.968	no neut	0.967	0.998	not potent	0.983	not potent	no neut	0.995
MGRM-D-010-c.14	no neut	not potent	not potent	0.999	0.999	0.999	0.999	0.996	0.984	0.981	0.999	no neut	no neut	not potent	not potent	not potent	no neut	not potent	no neut	no neut	0.981	no neut	no neut	0.954
MGRM-D-011-c.09	0.999	0.999	0.999	0.999	0.999	0.999	0.999	0.998	0.999	0.883	no neut	no neut	not potent	0.945	0.956	0.951	no neut	0.96	0.999	no neut	0.958	not potent	not potent	0.991
MGRM-D-011-c.14	0.999	0.999	0.999	0.999	0.999	0.999	0.999	0.999	0.999	0.917	no neut	no neut	no neut	no neut	no neut	no neut	no neut	no neut	0.999	no neut	not potent	not potent	no neut	0.988
MGRM-D-012.c07	no neut	no neut	no neut	no neut	no neut	no neut	no neut	not potent	no neut	no neut	no neut	no neut	no neut	no neut	no neut	no neut	no neut	no neut	0.998	0.845	no neut	0.833	0.991	0.823
MGRM-D-013.c16	no neut	no neut	no neut	no neut	no neut	no neut	not potent	0.804	not potent	not potent	no neut	no neut	no neut	0.841	0.96	0.898	not potent	0.93	0.998	not potent	no neut	not potent	no neut	0.709
MGRM-D-014.c01	0.999	0.999	0.999	0.999	0.998	0.993	0.999	0.999	0.99	not potent	not potent	no neut	no neut	0.969	0.974	0.976	0.708	0.972	0.999	not potent	no neut	not potent	not potent	0.999
MGRM-D-014.c03	0.999	0.999	0.999	not potent	0.946	not potent	0.998	no neut	0.988	0.904	not potent	no neut	no neut	not potent	0.991	not potent	not potent	0.991	not potent	0.836	no neut	not potent	no neut	no neut
MGRM-D-014.c06	0.999	0.999	0.999	0.995	0.999	not potent	0.999	0.999	0.971	not potent	not potent	no neut	no neut	0.913	0.962	0.922	no neut	0.939	0.992	not potent	no neut	not potent	no neut	0.998
MGRM-D-014.c08	0.998	0.999	0.999	0.947	0.964	not potent	0.996	no neut	0.991	0.938	0.877	no neut	no neut	0.986	0.996	0.961	not potent	0.996	not potent	0.98	no neut	0.914	no neut	no neut
MGRM-D-015.c07	0.999	0.998	0.999	0.994	0.999	not potent	0.993	no neut	no neut	no neut	no neut	no neut	no neut	no neut	no neut	no neut	no neut	no neut	no neut	not potent	no neut	no neut	no neut	no neut
MGRM-D-015.c16	0.999	0.981	0.999	no neut	0.997	no neut	no neut	no neut	no neut	no neut	no neut	no neut	no neut	no neut	no neut	no neut	no neut	no neut	no neut	no neut	no neut	not potent	no neut	no neut
MGRM-D-016.c01	no neut	no neut	no neut	no neut	no neut	no neut	no neut	0.984	no neut	no neut	no neut	no neut	no neut	no neut	no neut	no neut	no neut	no neut	0.999	not potent	no neut	not potent	0.967	0.989
MGRM-D-016.c14	no neut	no neut	no neut	no neut	no neut	no neut	no neut	no neut	no neut	no neut	no neut	no neut	no neut	no neut	no neut	no neut	no neut	no neut	0.999	not potent	no neut	not potent	0.999	0.763
MGRM-D-017.c07	no neut	no neut	no neut	no neut	no neut	no neut	no neut	0.997	not potent	not potent	no neut	no neut	no neut	not potent	0.859	0.891	no neut	0.926	0.986	not potent	no neut	not potent	no neut	0.977
MGRM-D-017.c13	no neut	no neut	no neut	no neut	no neut	no neut	no neut	0.997	not potent	not potent	no neut	no neut	no neut	not potent	not potent	not potent	no neut	not potent	0.996	not potent	no neut	not potent	no neut	0.988
MGRM-D-019.c02	no neut	no neut	no neut	no neut	no neut	no neut	no neut	0.76	no neut	no neut	no neut	no neut	no neut	not potent	not potent	no neut	no neut	not potent	not potent	not potent	no neut	no neut	no neut	0.795
MGRM-D-019.c12	no neut	no neut	no neut	no neut	no neut	no neut	no neut	0.996	no neut	no neut	no neut	no neut	no neut	0.957	0.961	0.954	no neut	0.969	0.85	not potent	no neut	not potent	no neut	0.988
MGRM-D-020.c06	0.998	0.999	0.997	0.998	0.999	0.998	0.998	not potent	0.861	not potent	no neut	no neut	no neut	no neut	no neut	no neut	no neut	no neut	0.997	no neut	no neut	0.866	no neut	no neut
MGRM-D-020.c10	0.996	0.999	0.998	0.974	0.995	0.995	0.975	not potent	not potent	no neut	no neut	no neut	no neut	no neut	no neut	no neut	no neut	no neut	0.997	no neut	no neut	no neut	no neut	no neut
MGRM-D-021.c08	no neut	no neut	no neut	0.999	0.966	0.998	0.999	no neut	0.999	0.999	no neut	no neut	no neut	no neut	no neut	no neut	no neut	no neut	no neut	no neut	no neut	not potent	not potent	no neut
MGRM-D-022.c09	no neut	no neut	no neut	no neut	no neut	no neut	no neut	no neut	no neut	no neut	no neut	no neut	no neut	no neut	no neut	no neut	no neut	no neut	no neut	not potent	no neut	not potent	not potent	no neut
MGRM-D-022.c15	no neut	no neut	no neut	no neut	no neut	no neut	no neut	no neut	no neut	no neut	no neut	no neut	no neut	no neut	no neut	no neut	no neut	no neut	0.996	no neut	no neut	no neut	no neut	no neut
MGRM-D-023.c09	not potent	not potent	no neut	0.997	0.998	0.991	0.997	no neut	0.996	0.997	no neut	no neut	no neut	no neut	not potent	not potent	no neut	not potent	not potent	no neut	no neut	0.685	no neut	no neut
MGRM-D-024.c10	0.999	0.987	0.999	no neut	0.949	not potent	0.984	0.983	not potent	no neut	no neut	no neut	no neut	no neut	no neut	no neut	no neut	no neut	no neut	no neut	no neut	not potent	no neut	0.924
MGRM-D-024.c15	0.999	0.997	0.998	no neut	0.995	not potent	0.997	0.993	not potent	no neut	no neut	no neut	no neut	no neut	no neut	no neut	no neut	no neut	no neut	not potent	no neut	not potent	not potent	0.887
MGRM-D-025.c11	0.99	0.992	not potent	no neut	not potent	no neut	not potent	no neut	no neut	no neut	no neut	no neut	no neut	no neut	no neut	no neut	no neut	no neut	0.992	no neut	no neut	not potent	no neut	no neut
MGRM-D-025.c14	no neut	no neut	no neut	no neut	not potent	no neut	no neut	no neut	0.961	no neut	no neut	no neut	no neut	no neut	no neut	no neut	no neut	no neut	0.999	not potent	no neut	not potent	no neut	no neut
MGRM-D-026.c14	no neut	no neut	not potent	no neut	no neut	no neut	no neut	not potent	no neut	no neut	no neut	no neut	no neut	no neut	no neut	no neut	no neut	no neut	no neut	not potent	not potent	no neut	no neut	no neut
MGRM-D-026.c15	no neut	no neut	no neut	no neut	no neut	no neut	not potent	no neut	no neut	no neut	no neut	no neut	no neut	not potent	not potent	not potent	no neut	not potent	not potent	not potent	no neut	not potent	not potent	no neut
MGRM-D-027.c03	no neut	no neut	no neut	0.988	0.997	0.995	0.995	not potent	0.95	0.894	no neut	no neut	no neut	no neut	no neut	no neut	no neut	no neut	no neut	not potent	no neut	not potent	no neut	not potent
MGRM-D-027.c12	no neut	no neut	no neut	0.993	0.999	0.999	0.999	not potent	0.982	0.914	no neut	no neut	no neut	no neut	no neut	no neut	no neut	no neut	no neut	not potent	no neut	not potent	no neut	not potent
MGRM-D-028.c06	0.999	0.997	0.999	no neut	not potent	no neut	not potent	not potent	0.993	not potent	no neut	no neut	no neut	no neut	no neut	no neut	no neut	no neut	not potent	no neut	no neut	not potent	not potent	not potent
MGRM-D-028.c12	0.996	not potent	not potent	no neut	no neut	no neut	no neut	no neut	not potent	no neut	no neut	no neut	no neut	no neut	no neut	no neut	no neut	no neut	not potent	no neut	no neut	no neut	0.982	no neut
MGRM-D-029.c03	no neut	no neut	no neut	no neut	no neut	no neut	no neut	no neut	no neut	no neut	not potent	no neut	no neut	0.918	0.978	0.916	not potent	0.979	not potent	not potent	not potent	not potent	no neut	no neut
MGRM-D-029.c10	no neut	no neut	no neut	no neut	no neut	no neut	no neut	no neut	no neut	no neut	not potent	no neut	no neut	0.933	0.977	0.954	not potent	0.961	not potent	no neut	no neut	not potent	no neut	no neut
MGRM-F1-001.c13	no neut	no neut	no neut	no neut	no neut	no neut	no neut	no neut	no neut	no neut	no neut	no neut	no neut	no neut	no neut	no neut	no neut	no neut	0.998	not potent	no neut	not potent	no neut	no neut
MGRM-F1-002.c11	0.999	0.999	0.999	no neut	no neut	no neut	not potent	0.983	0.906	0.877	no neut	no neut	no neut	not potent	no neut	not potent	no neut	not potent	not potent	no neut	no neut	no neut	no neut	0.801
MGRM-F1-002.c16	0.999	0.999	0.999	not potent	no neut	no neut	0.993	0.998	0.96	0.854	no neut	no neut	no neut	0.913	0.893	0.903	not potent	0.877	not potent	not potent	0.964	not potent	no neut	0.977
MGRM-F1-004-c05	not potent	not potent	not potent	0.998	0.999	0.999	0.999	0.935	0.998	0.996	0.987	no neut	no neut	0.993	0.997	0.996	0.977	0.998	0.998	not potent	no neut	not potent	no neut	0.764
MGRM-F1-005.c10	0.999	0.999	0.999	0.999	0.999	0.999	0.999	no neut	not potent	no neut	no neut	not potent	no neut	no neut	not potent	no neut	no neut	not potent	not potent	not potent	no neut	not potent	no neut	no neut
MGRM-F1-007.c05	1	1	1	not potent	0.996	no neut	0.99	no neut	no neut	no neut	no neut	no neut	no neut	not potent	not potent	no neut	no neut	not potent	not potent	not potent	no neut	0.949	no neut	no neut
MGRM-F1-007.c11	0.994	0.993	0.994	no neut	no neut	no neut	0.981	no neut	no neut	no neut	no neut	no neut	no neut	no neut	no neut	no neut	no neut	no neut	not potent	not potent	no neut	0.969	no neut	no neut
MGRM-F1-008.c06	no neut	no neut	no neut	no neut	no neut	no neut	no neut	no neut	not potent	no neut	no neut	no neut	no neut	not potent	not potent	not potent	no neut	not potent	not potent	0.955	no neut	0.941	no neut	no neut
MGRM-F1-008.c07	no neut	no neut	no neut	no neut	no neut	no neut	not potent	no neut	0.986	not potent	no neut	no neut	no neut	0.963	0.981	0.993	0.939	0.981	not potent	not potent	no neut	not potent	no neut	no neut
MGRM-F1-010.c02	0.996	0.997	0.996	no neut	no neut	no neut	not potent	0.996	no neut	no neut	no neut	no neut	no neut	no neut	no neut	no neut	no neut	no neut	0.989	0.927	no neut	0.972	no neut	0.993
MGRM-F1-011.c08	0.999	0.998	0.999	0.974	0.994	not potent	0.999	not potent	no neut	no neut	no neut	no neut	no neut	not potent	0.944	not potent	0.905	0.957	no neut	no neut	no neut	not potent	no neut	0.812
MGRM-F1-013.c09	0.999	0.998	0.999	no neut	not potent	no neut	not potent	not potent	no neut	no neut	not potent	no neut	no neut	0.964	0.934	0.959	not potent	0.949	0.988	not potent	no neut	not potent	no neut	not potent
MGRM-F1-014.c10	0.998	0.986	0.998	no neut	no neut	no neut	0.994	0.997	not potent	no neut	no neut	no neut	no neut	not potent	0.999	0.998	0.994	0.998	0.998	no neut	no neut	not potent	no neut	0.983
MGRM-F1-015-c05	not potent	no neut	no neut	no neut	no neut	no neut	no neut	no neut	no neut	no neut	0.953	no neut	no neut	no neut	no neut	no neut	no neut	no neut	0.996	0.988	no neut	0.983	no neut	no neut
MGRM-F1-016.c01	not potent	not potent	not potent	no neut	no neut	no neut	not potent	not potent	no neut	no neut	no neut	no neut	no neut	no neut	no neut	no neut	no neut	no neut	0.995	no neut	no neut	0.614	no neut	not potent
MGRM-F1-017.c02	not potent	no neut	no neut	no neut	no neut	no neut	not potent	no neut	no neut	no neut	not potent	no neut	no neut	no neut	no neut	no neut	no neut	no neut	not potent	no neut	no neut	not potent	no neut	no neut
MGRM-F1-018.c12	0.999	0.988	0.999	not potent	not potent	not potent	0.993	0.991	no neut	no neut	no neut	no neut	no neut	0.868	0.896	not potent	no neut	0.916	0.999	no neut	no neut	not potent	no neut	0.922
MGRM-F1-019.c01	0.994	0.997	0.994	no neut	no neut	no neut	0.937	not potent	no neut	no neut	no neut	no neut	no neut	0.965	0.985	0.968	0.91	0.995	not potent	not potent	no neut	0.807	no neut	0.847
MGRM-F1-020.c06	0.996	0.993	0.996	no neut	no neut	no neut	0.902	0.92	not potent	no neut	0.995	not potent	0.974	0.982	0.99	0.996	0.896	0.993	not potent	0.985	no neut	0.994	no neut	0.801
MGRM-F1-021.c15	0.991	not potent	0.998	no neut	no neut	no neut	no neut	no neut	no neut	no neut	0.998	no neut	no neut	no neut	no neut	no neut	no neut	no neut	0.997	0.992	no neut	0.986	no neut	no neut
MGRM-F1-022.c05	0.999	0.995	0.998	no neut	no neut	no neut	not potent	0.961	no neut	no neut	0.999	not potent	0.998	0.938	0.948	0.968	0.905	0.961	0.995	not potent	no neut	not potent	no neut	no neut
MGRM-F1-022.c09	0.998	0.999	0.999	0.982	0.998	0.996	0.996	no neut	not potent	no neut	0.981	no neut	no neut	not potent	not potent	not potent	not potent	not potent	not potent	no neut	no neut	not potent	no neut	no neut
MGRM-F1-023.c16	0.998	0.999	0.998	0.991	0.999	0.987	0.998	no neut	0.948	no neut	0.989	no neut	no neut	not potent	0.992	0.987	not potent	0.987	0.998	not potent	no neut	0.911	no neut	no neut
MGRM-G-001.c01	0.999	0.99	0.954	no neut	no neut	no neut	no neut	0.894	no neut	no neut	no neut	no neut	no neut	not potent	0.879	0.846	no neut	not potent	no neut	no neut	no neut	not potent	no neut	no neut
MGRM-G-001.c02	0.999	0.999	0.998	0.999	0.999	0.999	0.998	not potent	0.995	0.978	0.994	0.994	not potent	not potent	not potent	not potent	no neut	not potent	no neut	not potent	no neut	not potent	no neut	0.782
MGRM-G-002.c06	0.998	0.999	0.998	not potent	not potent	0.976	0.998	0.945	not potent	no neut	0.998	0.999	not potent	0.993	0.991	0.998	0.893	0.983	0.967	not potent	no neut	no neut	no neut	0.953
MGRM-G-002.c10	0.997	0.998	0.998	no neut	no neut	no neut	0.872	no neut	no neut	no neut	0.98	not potent	not potent	0.944	0.994	not potent	not potent	0.983	not potent	0.975	no neut	no neut	0.995	not potent
MGRM-G-003.c07	no neut	no neut	no neut	no neut	no neut	no neut	no neut	no neut	0.993	0.967	no neut	no neut	no neut	no neut	no neut	no neut	no neut	no neut	not potent	not potent	no neut	no neut	0.985	not potent
MGRM-G-003.c12	no neut	no neut	no neut	no neut	no neut	no neut	no neut	no neut	not potent	no neut	no neut	no neut	no neut	no neut	no neut	no neut	no neut	no neut	not potent	not potent	no neut	0.888	no neut	no neut
MGRM-G-004.c12	not potent	no neut	not potent	no neut	no neut	no neut	no neut	no neut	no neut	no neut	no neut	no neut	no neut	no neut	no neut	no neut	no neut	no neut	no neut	no neut	no neut	0.803	no neut	no neut
MGRM-G-005.c14	no neut	no neut	no neut	no neut	no neut	no neut	no neut	no neut	no neut	no neut	not potent	no neut	no neut	no neut	no neut	no neut	no neut	no neut	no neut	no neut	no neut	no neut	no neut	no neut
MGRM-G-006.c01	no neut	no neut	no neut	no neut	no neut	no neut	no neut	not potent	no neut	no neut	no neut	no neut	no neut	0.932	0.992	0.968	no neut	0.993	not potent	0.985	no neut	0.933	no neut	not potent
MGRM-G-007-c.03	no neut	no neut	no neut	not potent	0.992	0.988	0.999	0.992	0.999	0.998	no neut	no neut	no neut	0.983	0.986	0.974	not potent	0.981	no neut	no neut	no neut	not potent	no neut	0.99
MGRM-G-008-c.03	0.999	0.999	0.999	no neut	no neut	no neut	no neut	0.999	no neut	no neut	not potent	not potent	no neut	no neut	no neut	no neut	no neut	no neut	0.999	not potent	no neut	not potent	no neut	0.996
MGRM-G-009-c02	0.999	0.999	not potent	no neut	no neut	no neut	no neut	not potent	no neut	no neut	no neut	no neut	no neut	not potent	not potent	not potent	no neut	not potent	0.999	not potent	no neut	not potent	no neut	no neut
MGRM-G-009-c07	0.999	0.997	not potent	no neut	no neut	no neut	no neut	no neut	no neut	no neut	no neut	no neut	no neut	not potent	not potent	not potent	no neut	not potent	0.999	not potent	no neut	not potent	no neut	no neut
MGRM-G-010-c10	0.961	0.956	no neut	no neut	no neut	no neut	no neut	0.995	no neut	no neut	no neut	no neut	no neut	no neut	no neut	no neut	no neut	no neut	not potent	not potent	no neut	not potent	no neut	0.998
MGRM-G-011.c02	0.999	0.999	0.999	not potent	not potent	not potent	0.981	no neut	no neut	no neut	no neut	no neut	no neut	not potent	not potent	not potent	not potent	not potent	not potent	not potent	no neut	not potent	no neut	no neut
MGRM-G-011.c05	not potent	no neut	no neut	no neut	no neut	no neut	no neut	0.997	no neut	no neut	no neut	no neut	no neut	0.972	0.965	0.962	no neut	0.95	0.986	0.96	no neut	0.969	no neut	0.99
MGRM-G-012.c04	0.999	0.999	0.999	no neut	no neut	no neut	no neut	no neut	no neut	no neut	0.998	no neut	no neut	not potent	not potent	not potent	no neut	not potent	no neut	no neut	no neut	not potent	no neut	not potent
MGRM-G-012.c13	0.995	0.999	0.998	not potent	not potent	not potent	0.919	0.993	not potent	no neut	no neut	no neut	no neut	0.998	0.998	0.998	0.962	0.998	not potent	not potent	no neut	no neut	no neut	0.967
MGRM-G-013.c11	no neut	no neut	no neut	no neut	no neut	no neut	no neut	no neut	no neut	no neut	no neut	no neut	no neut	no neut	no neut	no neut	no neut	no neut	0.998	0.978	no neut	0.976	no neut	no neut
MGRM-G-014.c03	0.999	0.999	0.999	0.999	0.999	0.998	0.998	no neut	not potent	no neut	no neut	no neut	no neut	not potent	not potent	not potent	no neut	not potent	0.996	not potent	no neut	not potent	no neut	no neut
MGRM-G-014.c11	0.999	0.999	0.999	0.999	0.999	0.999	0.999	not potent	0.954	0.881	no neut	no neut	no neut	0.994	0.997	0.995	0.955	0.998	0.999	not potent	no neut	not potent	no neut	0.914
MGRM-G-015.c02	no neut	no neut	no neut	no neut	no neut	no neut	no neut	not potent	no neut	no neut	no neut	no neut	no neut	no neut	no neut	no neut	no neut	no neut	0.997	not potent	no neut	0.976	no neut	not potent
MGRM-G-016.c06	not potent	no neut	no neut	no neut	no neut	no neut	no neut	0.925	no neut	no neut	no neut	no neut	no neut	0.962	0.966	0.967	no neut	0.957	0.999	not potent	no neut	0.932	no neut	not potent
MGRM-G-016.c14	no neut	no neut	no neut	no neut	no neut	no neut	no neut	no neut	no neut	no neut	no neut	no neut	no neut	not potent	not potent	not potent	no neut	not potent	0.991	no neut	no neut	0.928	no neut	no neut
MGRM-G-018.c14	not potent	no neut	not potent	no neut	0.922	0.978	0.997	no neut	0.988	0.971	no neut	no neut	no neut	0.992	0.996	0.995	0.983	0.994	no neut	not potent	no neut	not potent	no neut	no neut
MGRM-G-019.c03	0.999	0.999	0.999	not potent	0.988	0.922	0.999	no neut	not potent	no neut	0.998	not potent	0.986	no neut	no neut	no neut	no neut	no neut	0.999	no neut	no neut	no neut	not potent	not potent
MGRM-G-020.c04	no neut	no neut	no neut	no neut	no neut	no neut	no neut	no neut	no neut	no neut	no neut	no neut	no neut	not potent	not potent	not potent	not potent	not potent	no neut	0.925	no neut	0.817	no neut	not potent
MGRM-G-020.c14	no neut	no neut	no neut	no neut	no neut	no neut	no neut	not potent	not potent	no neut	no neut	no neut	no neut	not potent	not potent	not potent	no neut	not potent	0.993	not potent	no neut	no neut	no neut	0.909
MGRM-G-021.c15	0.998	0.998	0.999	no neut	0.998	not potent	0.999	no neut	not potent	no neut	not potent	not potent	not potent	no neut	no neut	no neut	no neut	no neut	0.998	not potent	no neut	no neut	no neut	no neut
MGRM-G-022.c02	0.932	no neut	not potent	no neut	0.965	not potent	0.992	0.999	0.995	no neut	not potent	no neut	no neut	not potent	no neut	no neut	no neut	no neut	not potent	no neut	no neut	not potent	no neut	0.998
MGRM-G-023.c07	0.995	no neut	0.998	no neut	0.931	not potent	0.998	0.984	0.978	no neut	no neut	no neut	no neut	0.961	0.984	0.985	not potent	0.977	0.998	not potent	no neut	not potent	no neut	0.945
MGRM-G-023.c16	0.998	not potent	0.999	no neut	not potent	no neut	0.998	0.983	not potent	no neut	no neut	no neut	no neut	not potent	0.926	not potent	not potent	not potent	no neut	no neut	no neut	no neut	no neut	0.952
MGRM-G-024.c02	0.932	0.912	0.893	no neut	no neut	no neut	0.969	0.959	not potent	no neut	0.993	no neut	no neut	0.979	0.983	0.97	not potent	0.968	0.97	not potent	no neut	not potent	no neut	0.97
MGRM-G-024.c14	0.993	0.997	0.995	no neut	no neut	no neut	0.861	0.945	not potent	not potent	0.995	0.995	0.995	not potent	0.864	not potent	no neut	0.88	0.888	not potent	no neut	0.819	0.994	0.897
MGRM-G-025.c15	0.999	0.999	0.999	no neut	not potent	no neut	0.998	no neut	not potent	not potent	0.839	no neut	no neut	no neut	no neut	no neut	no neut	no neut	not potent	no neut	no neut	not potent	no neut	no neut
MGRM-G-027.c02	no neut	no neut	no neut	no neut	no neut	no neut	no neut	0.764	no neut	no neut	0.996	0.986	0.995	no neut	no neut	no neut	no neut	no neut	0.998	not potent	no neut	not potent	no neut	not potent
MGRM-G-027.c05	no neut	no neut	no neut	no neut	no neut	no neut	no neut	no neut	no neut	no neut	0.989	0.914	0.978	no neut	no neut	no neut	no neut	no neut	0.999	not potent	no neut	not potent	no neut	not potent
MGRM-G-027.c16	no neut	no neut	no neut	no neut	no neut	no neut	not potent	0.999	0.961	not potent	no neut	no neut	no neut	no neut	no neut	no neut	no neut	no neut	0.999	0.916	no neut	0.897	no neut	0.986
MGRM-G-028.c03	0.988	0.998	0.957	0.996	0.999	0.976	0.999	0.99	0.987	0.977	not potent	not potent	not potent	no neut	no neut	no neut	no neut	no neut	no neut	no neut	no neut	no neut	no neut	0.994
MGRM-H-001.c01	no neut	no neut	no neut	no neut	no neut	no neut	no neut	no neut	no neut	no neut	not potent	no neut	no neut	no neut	no neut	no neut	no neut	no neut	no neut	not potent	not potent	no neut	no neut	no neut
MGRM-H-001.c05	no neut	no neut	no neut	no neut	no neut	no neut	no neut	no neut	no neut	no neut	not potent	no neut	not potent	no neut	no neut	no neut	no neut	no neut	not potent	no neut	no neut	no neut	no neut	no neut
MGRM-H-002.c09	no neut	no neut	no neut	no neut	no neut	no neut	no neut	no neut	no neut	no neut	no neut	no neut	no neut	0.835	0.857	0.883	no neut	0.891	no neut	not potent	not potent	not potent	not potent	no neut
MGRM-J-001.c08	not potent	not potent	not potent	no neut	not potent	no neut	no neut	no neut	no neut	no neut	not potent	not potent	not potent	no neut	no neut	no neut	no neut	no neut	not potent	0.995	no neut	no neut	no neut	no neut
MGRM-J-001.c13	no neut	no neut	no neut	no neut	no neut	no neut	no neut	no neut	no neut	no neut	no neut	no neut	no neut	no neut	no neut	no neut	no neut	no neut	0.989	no neut	no neut	not potent	not potent	no neut
MGRM-J-002.c12	0.999	0.999	0.999	0.969	0.982	not potent	0.999	no neut	no neut	no neut	0.999	0.987	0.994	no neut	no neut	no neut	no neut	no neut	0.998	no neut	no neut	no neut	no neut	no neut
MGRM-J-003.c16	0.999	0.999	0.999	0.999	0.997	0.999	0.999	not potent	0.989	not potent	0.997	no neut	no neut	no neut	no neut	no neut	no neut	no neut	no neut	not potent	no neut	not potent	no neut	no neut
MGRM-J-004.c04	0.813	0.931	0.873	no neut	not potent	no neut	no neut	0.815	no neut	no neut	0.991	0.999	0.993	no neut	no neut	no neut	no neut	no neut	0.998	no neut	no neut	0.962	no neut	no neut
NL43	no neut	no neut	no neut	no neut	no neut	no neut	no neut	not potent	no neut	no neut	not potent	not potent	not potent	no neut	no neut	no neut	no neut	no neut	1	not potent	not potent	not potent	1	0.68

## Sheet: Fig. B
Fig. B in S1 text: Percentage of viruses neutralized to >95%, >90% and >65% in the 278-virus panel are tabulated for each bnMab. Supplementary Figure 2A: Data points for PG16 neutralization of HIV pseudoviruses: MGRM-Chronic-B-017.c13, slope =1.0; MGRM-G-022.c02, slope =1.2; MGRM-Chronic-B-006.c06, slope =0.7; and MGRM-AG-011.c15, slope =0.4.
Median MPN	>95%	>90%	>65%
PGV04	98.2481	0	100
PGT 122	96.9682	99.9682	0
b12	96	0	100
PGT 127	94.5055	98.9011	100
PGT 128	93	98.1613	100
PGT 121	92.8571	97.8571	100
PGT 125	92.3809	99.0476	100
PGT 123	92	97	100
PGT 126	90.4	99.2	100
PGT 137	84	95	100
2G12	84	92	100
PGT 130	83.6539	89.4231	100
PGT 135	77	86	100
PGT 142	75.5263	89.2105	100
PG9	75.3307	87.9291	100
PGT 145	75	90.625	100
PGT 131	71.6667	85.6667	100
PGT 143	71.2644	91.954	100
PGT 141	70	93	100
2F5	59.5238	83.3333	100
PG16	54.4331	69.3937	100
PGT 144	50	73	100
4E10	35.5238	62.5079	100
PGT 136	0	99.6667	0

## Sheet: Fig. C
Fig. C in S1 text: Representative experiment of PG16 neutralization of HIV pseudoviruses: MGRM-Chronic-B-017.c13, slope =1.0; MGRM-G-022.c02, slope =1.2 square); MGRM-Chronic-B-006.c06, slope =0.7; and MGRM-AG-011.c15, slope =0.4.
bMAb concentration (ug/ml)	1.0	1.2	0.7	0.4
1.69897	99.5	99.8	98.7	76.3
1.09691	99.8	99.9	98.6	73.2
0.49485	95.7	99.7	97.1	70.1
-0.10721	93.3	99.4	92.1	67.1
-0.70927	88.2	96.4	83.1	63.7
-1.31133	68.2	83.1	54.5	45.7
-1.91339	31	48.8	29	42.7
-2.51545	10.7	14.6	-4.2	27.9

## Sheet: Fig. D
Fig D. in S1 text: Individual neutralization curve slope values for all bnMAbs and viruses from the 278-virus panel where the IC50 value <1μg/ml.
	PGT121		PGT122		PGT123		PGT125		PGT126		PGT127		PGT128		PG9		PGT 130		PGT 131		PGT135		PGT136		PGT137		PGT141		PGT142		PGT143		PGT144		PGT145		PGV04		2F5		2G12		4E10		b12		PG16
Virus/bnMAb	MPN	Slope	MPN	Slope	MPN	Slope	MPN	Slope	MPN	Slope	MPN	Slope	MPN	Slope	MPN	Slope	MPN	Slope	MPN	Slope	MPN	Slope	MPN	Slope	MPN	Slope	MPN	Slope	MPN	Slope	MPN	Slope	MPN	Slope	MPN	Slope	MPN	Slope	MPN	Slope	MPN	Slope	MPN	Slope	MPN	Slope	MPN	Slope
JRCSF	1	1.14192	0.999	1.23635	1	1.15512	1	1.44723	1	1.4453	1	1.37699	0.999	1.36937	0.999	1.16292	0.999	1.13932	0.998	1.08471	0.966	0.984007	no neut	no neut	no neut	no neut	0.985	0.589613	0.994	0.429764	0.992	0.54228	0.92	0.438289	0.992	0.486726	0.998	1.03018	not potent	not potent	0.934	0.939284	no neut	no neut	0.996	0.95377	0.998	0.808549
MGRM_AE-009.c085	no neut	no neut	no neut	no neut	no neut	no neut	0.998	1.00251	not potent	not potent	no neut	no neut	0.998	0.749893	0.999	0.868097	0.999	1.41325	0.998	1.10281	no neut	no neut	no neut	no neut	no neut	no neut	no neut	no neut	no neut	no neut	no neut	no neut	no neut	no neut	no neut	no neut	0.999	0.921693	0.987	0.805283	no neut	no neut	0.965	0.597794	no neut	no neut	0.995	0.954644
MGRM_AE-010.c015	no neut	no neut	no neut	no neut	no neut	no neut	not potent	not potent	0.893	0.458362	not potent	not potent	0.998	1.08562	not potent	not potent	0.997	1.16912	0.944	0.546048	no neut	no neut	no neut	no neut	no neut	no neut	no neut	no neut	no neut	no neut	no neut	no neut	no neut	no neut	no neut	no neut	not potent	not potent	0.895	0.583534	no neut	no neut	0.933	0.53884	no neut	no neut	no neut	no neut
MGRM_AE-011.c057	not potent	not potent	no neut	no neut	not potent	not potent	0.996	1.13179	0.995	1.14179	0.994	1.09746	0.988	4	0.839	0.626619	0.996	1.1154	0.996	1.45794	no neut	no neut	no neut	no neut	no neut	no neut	no neut	no neut	no neut	no neut	no neut	no neut	no neut	no neut	no neut	no neut	no neut	no neut	not potent	not potent	not potent	not potent	0.973	0.698651	no neut	no neut	no neut	no neut
MGRM_AE-012.c018	no neut	no neut	no neut	no neut	no neut	no neut	no neut	no neut	no neut	no neut	no neut	no neut	no neut	no neut	0.999	1.14889	no neut	no neut	no neut	no neut	no neut	no neut	no neut	no neut	no neut	no neut	0.999	1.02232	0.999	0.935879	0.997	0.977575	0.992	0.717985	0.999	0.977792	not potent	not potent	0.956	0.624224	no neut	no neut	0.958	0.601111	no neut	no neut	0.996	0.764858
MGRM_AE-012.c029	no neut	no neut	no neut	no neut	no neut	no neut	no neut	no neut	no neut	no neut	no neut	no neut	no neut	no neut	0.986	0.8855	no neut	no neut	no neut	no neut	no neut	no neut	no neut	no neut	no neut	no neut	no neut	no neut	no neut	no neut	no neut	no neut	no neut	no neut	no neut	no neut	0.997	0.984228	not potent	not potent	no neut	no neut	not potent	not potent	no neut	no neut	no neut	no neut
MGRM_AE-013.c071	no neut	no neut	no neut	no neut	no neut	no neut	no neut	no neut	no neut	no neut	no neut	no neut	not potent	not potent	0.984	0.80866	not potent	not potent	no neut	no neut	no neut	no neut	no neut	no neut	no neut	no neut	no neut	no neut	no neut	no neut	no neut	no neut	no neut	no neut	no neut	no neut	not potent	not potent	0.995	0.801303	no neut	no neut	0.964	0.611594	no neut	no neut	not potent	not potent
MGRM_AE-013.c075	no neut	no neut	no neut	no neut	no neut	no neut	no neut	no neut	no neut	no neut	no neut	no neut	not potent	not potent	0.978	0.592823	0.969	0.587478	not potent	not potent	no neut	no neut	no neut	no neut	no neut	no neut	no neut	no neut	no neut	no neut	no neut	no neut	no neut	no neut	no neut	no neut	not potent	not potent	0.845	0.629635	no neut	no neut	0.802	0.544773	no neut	no neut	not potent	not potent
MGRM_AE-014.c007	no neut	no neut	no neut	no neut	no neut	no neut	0.999	1.01209	0.998	0.984672	0.993	0.696949	0.999	1.11137	no neut	no neut	0.999	1.38398	0.997	1.19401	no neut	no neut	no neut	no neut	no neut	no neut	no neut	no neut	no neut	no neut	no neut	no neut	no neut	no neut	no neut	no neut	0.994	0.78516	0.99	0.607316	no neut	no neut	0.983	0.670683	no neut	no neut	no neut	no neut
MGRM_AE-014.c016	no neut	no neut	no neut	no neut	no neut	no neut	0.999	0.961566	0.999	0.970697	0.998	0.950744	0.999	0.959582	0.999	0.99716	0.999	1.29936	0.998	1.03652	no neut	no neut	no neut	no neut	no neut	no neut	no neut	no neut	no neut	no neut	no neut	no neut	no neut	no neut	no neut	no neut	not potent	not potent	0.987	0.642651	no neut	no neut	0.98	0.647422	no neut	no neut	0.987	0.853746
MGRM_AE-015.c033	no neut	no neut	no neut	no neut	no neut	no neut	no neut	no neut	no neut	no neut	no neut	no neut	no neut	no neut	0.715	0.16801	no neut	no neut	no neut	no neut	no neut	no neut	no neut	no neut	no neut	no neut	no neut	no neut	no neut	no neut	no neut	no neut	no neut	no neut	no neut	no neut	no neut	no neut	0.986	0.630221	no neut	no neut	0.971	0.673457	no neut	no neut	no neut	no neut
MGRM_AE-015.c036	no neut	no neut	no neut	no neut	no neut	no neut	no neut	no neut	no neut	no neut	no neut	no neut	no neut	no neut	0.97	0.824279	0.997	1.08836	not potent	not potent	no neut	no neut	no neut	no neut	no neut	no neut	no neut	no neut	no neut	no neut	no neut	no neut	no neut	no neut	no neut	no neut	no neut	no neut	0.946	0.777643	no neut	no neut	0.917	0.613632	no neut	no neut	0.891	0.399881
MGRM_AE-016.c003	no neut	no neut	no neut	no neut	no neut	no neut	no neut	no neut	no neut	no neut	no neut	no neut	no neut	no neut	0.983	0.698695	no neut	no neut	no neut	no neut	no neut	no neut	no neut	no neut	no neut	no neut	no neut	no neut	no neut	no neut	no neut	no neut	no neut	no neut	no neut	no neut	not potent	not potent	no neut	no neut	no neut	no neut	no neut	no neut	no neut	no neut	0.76	0.320432
MGRM_AE-016.c019	no neut	no neut	no neut	no neut	no neut	no neut	no neut	no neut	no neut	no neut	no neut	no neut	no neut	no neut	0.981	0.681254	no neut	no neut	no neut	no neut	no neut	no neut	no neut	no neut	no neut	no neut	no neut	no neut	no neut	no neut	no neut	no neut	no neut	no neut	no neut	no neut	not potent	not potent	not potent	not potent	no neut	no neut	not potent	not potent	no neut	no neut	not potent	not potent
MGRM_AE-017.c008	no neut	no neut	no neut	no neut	no neut	no neut	0.998	0.772554	0.991	0.876108	0.988	0.738315	0.999	1.01322	no neut	no neut	0.998	1.02861	0.998	1.19293	no neut	no neut	no neut	no neut	no neut	no neut	no neut	no neut	no neut	no neut	no neut	no neut	no neut	no neut	no neut	no neut	0.998	0.958584	0.817	0.646576	no neut	no neut	0.812	0.539281	no neut	no neut	no neut	no neut
MGRM_AE-018.c021	no neut	no neut	no neut	no neut	no neut	no neut	0.996	0.876744	0.996	0.984706	0.988	0.805293	0.998	1.05398	0.999	1.28741	0.998	1.10588	0.996	1.18679	no neut	no neut	no neut	no neut	no neut	no neut	no neut	no neut	no neut	no neut	no neut	no neut	no neut	no neut	no neut	no neut	not potent	not potent	0.957	0.893013	no neut	no neut	0.932	0.874612	no neut	no neut	0.968	0.749773
MGRM_AE-019.c009	no neut	no neut	no neut	no neut	no neut	no neut	0.998	1.24212	0.999	1.19411	0.998	0.828304	0.995	0.872954	not potent	not potent	0.999	1.23264	0.998	1.30644	no neut	no neut	no neut	no neut	no neut	no neut	no neut	no neut	no neut	no neut	no neut	no neut	no neut	no neut	no neut	no neut	not potent	not potent	0.944	0.578634	no neut	no neut	0.935	0.535949	no neut	no neut	no neut	no neut
MGRM_AE-019.c033	no neut	no neut	no neut	no neut	no neut	no neut	0.998	1.02528	0.997	1.26999	no neut	no neut	not potent	not potent	not potent	not potent	0.998	1.50498	0.997	1.43721	no neut	no neut	no neut	no neut	no neut	no neut	not potent	not potent	not potent	not potent	not potent	not potent	no neut	no neut	no neut	no neut	not potent	not potent	0.958	0.536241	no neut	no neut	0.949	0.568597	no neut	no neut	not potent	not potent
MGRM_AE-020.c035	no neut	no neut	no neut	no neut	no neut	no neut	no neut	no neut	no neut	no neut	no neut	no neut	not potent	not potent	0.985	0.903974	0.988	0.516838	not potent	not potent	no neut	no neut	no neut	no neut	no neut	no neut	0.997	0.500722	0.995	0.788602	0.995	0.682277	0.914	0.577853	0.991	1.10917	0.997	0.986831	0.872	0.477505	no neut	no neut	0.841	0.406357	no neut	no neut	0.904	0.319146
MGRM-A-001.c05	no neut	no neut	no neut	no neut	no neut	no neut	not potent	not potent	no neut	no neut	no neut	no neut	no neut	no neut	no neut	no neut	no neut	no neut	no neut	no neut	no neut	no neut	no neut	no neut	no neut	no neut	0.991	0.761876	0.991	0.6704	0.997	0.95186	0.958	0.819732	0.997	0.999351	not potent	not potent	not potent	not potent	no neut	no neut	not potent	not potent	no neut	no neut	no neut	no neut
MGRM-A-002.c02	0.996	1.04761	0.999	0.981517	0.999	0.999698	0.999	1.02855	0.999	1.38126	0.999	1.06581	0.999	0.992811	0.995	1.10177	0.998	1.00979	0.998	1.42988	no neut	no neut	no neut	no neut	no neut	no neut	0.964	0.607286	0.948	0.578501	0.954	0.615233	no neut	no neut	0.972	0.586296	0.998	1.02833	no neut	no neut	no neut	no neut	not potent	not potent	no neut	no neut	0.998	0.952774
MGRM-A-003-c.05	no neut	no neut	no neut	no neut	no neut	no neut	0.983	0.636167	0.905	0.517539	no neut	no neut	0.998	0.942097	0.996	0.981827	0.99	0.900324	0.892	0.607289	no neut	no neut	no neut	no neut	no neut	no neut	no neut	no neut	no neut	no neut	no neut	no neut	no neut	no neut	no neut	no neut	0.999	1.11715	not potent	not potent	no neut	no neut	not potent	not potent	no neut	no neut	0.998	0.825592
MGRM-A-004.c06	no neut	no neut	no neut	no neut	no neut	no neut	no neut	no neut	no neut	no neut	no neut	no neut	no neut	no neut	0.954	0.418053	no neut	no neut	no neut	no neut	no neut	no neut	no neut	no neut	no neut	no neut	0.977	0.580672	0.977	0.518536	0.991	0.530228	not potent	not potent	0.994	0.513558	not potent	not potent	no neut	no neut	no neut	no neut	not potent	not potent	no neut	no neut	0.849	0.178225
MGRM-A-007.c16	no neut	no neut	no neut	no neut	no neut	no neut	no neut	no neut	no neut	no neut	no neut	no neut	no neut	no neut	not potent	not potent	no neut	no neut	no neut	no neut	no neut	no neut	no neut	no neut	no neut	no neut	no neut	no neut	no neut	no neut	no neut	no neut	no neut	no neut	no neut	no neut	not potent	not potent	no neut	no neut	no neut	no neut	not potent	not potent	no neut	no neut	no neut	no neut
MGRM-A-008.c08	no neut	no neut	no neut	no neut	no neut	no neut	no neut	no neut	no neut	no neut	no neut	no neut	no neut	no neut	no neut	no neut	not potent	not potent	no neut	no neut	no neut	no neut	no neut	no neut	no neut	no neut	no neut	no neut	no neut	no neut	no neut	no neut	no neut	no neut	no neut	no neut	0.998	0.906977	no neut	no neut	no neut	no neut	not potent	not potent	no neut	no neut	no neut	no neut
MGRM-A-008.c12	no neut	no neut	no neut	no neut	no neut	no neut	no neut	no neut	no neut	no neut	no neut	no neut	no neut	no neut	no neut	no neut	no neut	no neut	no neut	no neut	no neut	no neut	no neut	no neut	no neut	no neut	no neut	no neut	no neut	no neut	no neut	no neut	no neut	no neut	no neut	no neut	not potent	not potent	no neut	no neut	no neut	no neut	not potent	not potent	no neut	no neut	no neut	no neut
MGRM-A-009.c09	0.997	0.970984	0.999	1.1403	0.999	1.06597	1	1.12099	1	1.29833	1	1.09783	1	1.39933	0.999	0.828101	not potent	not potent	0.895	0.502548	no neut	no neut	no neut	no neut	no neut	no neut	0.969	0.478294	0.968	0.404539	0.97	0.532802	0.791	0.313055	0.97	0.441118	not potent	not potent	no neut	no neut	not potent	not potent	no neut	no neut	no neut	no neut	0.986	0.681903
MGRM-A-010.c09	not potent	not potent	not potent	not potent	not potent	not potent	0.997	1.13152	0.996	1.40522	0.998	1.49468	0.999	1.37345	0.999	1.23734	0.999	1.38267	0.997	1.45009	no neut	no neut	no neut	no neut	no neut	no neut	0.999	0.75454	0.995	0.560985	0.995	0.724689	not potent	not potent	0.995	0.659892	0.998	1.00865	not potent	not potent	no neut	no neut	not potent	not potent	no neut	no neut	0.999	0.990816
MGRM-A-011.c16	no neut	no neut	no neut	no neut	no neut	no neut	no neut	no neut	no neut	no neut	no neut	no neut	no neut	no neut	0.997	1.58881	no neut	no neut	no neut	no neut	no neut	no neut	no neut	no neut	no neut	no neut	no neut	no neut	no neut	no neut	no neut	no neut	no neut	no neut	no neut	no neut	0.998	1.11278	no neut	no neut	no neut	no neut	not potent	not potent	not potent	not potent	0.975	0.72182
MGRM-A-012.c12	0.998	1.06522	0.999	0.880597	0.999	0.9722	0.999	1.0151	0.999	0.927596	0.999	1.05042	0.999	0.956839	no neut	no neut	no neut	no neut	no neut	no neut	no neut	no neut	no neut	no neut	no neut	no neut	no neut	no neut	no neut	no neut	no neut	no neut	no neut	no neut	no neut	no neut	0.806	0.430857	not potent	not potent	no neut	no neut	not potent	not potent	no neut	no neut	no neut	no neut
MGRM-A-012.c15	0.998	0.860535	0.999	0.779574	0.999	0.869835	0.997	0.958774	0.999	0.915953	0.999	1.13155	0.998	1.07797	no neut	no neut	no neut	no neut	no neut	no neut	no neut	no neut	no neut	no neut	no neut	no neut	no neut	no neut	no neut	no neut	no neut	no neut	no neut	no neut	no neut	no neut	no neut	no neut	0.985	1.04296	no neut	no neut	0.828	0.485118	no neut	no neut	no neut	no neut
MGRM-A-013.c04	no neut	no neut	no neut	no neut	no neut	no neut	0.996	0.875054	1	1.26939	0.997	1.12858	1	1.08	0.959	0.643116	no neut	no neut	no neut	no neut	no neut	no neut	no neut	no neut	no neut	no neut	not potent	not potent	not potent	not potent	not potent	not potent	no neut	no neut	not potent	not potent	1	0.995595	not potent	not potent	no neut	no neut	not potent	not potent	no neut	no neut	0.847	0.286337
MGRM-A-014.c06	0.999	1.24451	0.999	0.946888	0.999	1.23895	not potent	not potent	0.999	1.0606	0.989	0.905316	0.999	1.23882	not potent	not potent	0.968	0.408426	no neut	no neut	no neut	no neut	no neut	no neut	no neut	no neut	not potent	not potent	0.945	0.612746	0.906	0.56425	no neut	no neut	0.948	0.608954	0.996	1.00069	not potent	not potent	no neut	no neut	not potent	not potent	no neut	no neut	no neut	no neut
MGRM-A-014.c12	0.999	1.23607	0.998	0.937642	0.996	0.671728	not potent	not potent	0.991	0.851957	0.979	0.682932	0.996	1.16204	not potent	not potent	0.928	0.450889	not potent	not potent	not potent	not potent	no neut	no neut	not potent	not potent	0.948	0.577876	0.936	0.59539	0.941	0.603156	no neut	no neut	0.933	0.532805	0.997	1.06035	not potent	not potent	no neut	no neut	not potent	not potent	no neut	no neut	not potent	not potent
MGRM-A/A1-002.c04	no neut	no neut	no neut	no neut	no neut	no neut	0.964	0.736578	0.994	1.17239	not potent	not potent	not potent	not potent	0.937	0.679729	0.993	1.00437	0.98	0.780968	no neut	no neut	no neut	no neut	no neut	no neut	no neut	no neut	no neut	no neut	no neut	no neut	no neut	no neut	no neut	no neut	not potent	not potent	not potent	not potent	no neut	no neut	not potent	not potent	no neut	no neut	not potent	not potent
MGRM-A1-001.c03	no neut	no neut	no neut	no neut	no neut	no neut	no neut	no neut	no neut	no neut	no neut	no neut	no neut	no neut	0.993	0.906056	not potent	not potent	not potent	not potent	no neut	no neut	no neut	no neut	no neut	no neut	no neut	no neut	no neut	no neut	no neut	no neut	no neut	no neut	no neut	no neut	no neut	no neut	not potent	not potent	no neut	no neut	no neut	no neut	not potent	not potent	0.961	0.580236
MGRM-A1-001.c16	no neut	no neut	no neut	no neut	no neut	no neut	no neut	no neut	no neut	no neut	no neut	no neut	no neut	no neut	no neut	no neut	not potent	not potent	not potent	not potent	no neut	no neut	no neut	no neut	no neut	no neut	no neut	no neut	no neut	no neut	no neut	no neut	no neut	no neut	no neut	no neut	no neut	no neut	not potent	not potent	no neut	no neut	not potent	not potent	no neut	no neut	no neut	no neut
MGRM-A1-002.c16	no neut	no neut	no neut	no neut	no neut	no neut	no neut	no neut	0.978	0.989504	not potent	not potent	0.995	0.732677	0.993	0.857774	not potent	not potent	no neut	no neut	no neut	no neut	no neut	no neut	no neut	no neut	0.94	0.457005	0.941	0.527727	0.945	0.542442	0.836	0.425585	0.943	0.541092	0.999	1.13928	not potent	not potent	no neut	no neut	not potent	not potent	0.995	0.754796	0.906	0.52209
MGRM-A1-003.c01	0.999	0.77581	0.999	0.674765	0.999	0.769584	0.951	0.751517	0.998	0.789529	0.998	0.709887	0.999	1.10495	no neut	no neut	0.998	0.973682	0.998	0.885561	not potent	not potent	no neut	no neut	no neut	no neut	no neut	no neut	no neut	no neut	no neut	no neut	no neut	no neut	no neut	no neut	0.998	0.932797	0.96	0.689729	no neut	no neut	0.892	0.607989	no neut	no neut	no neut	no neut
MGRM-A1-003.c02	0.996	0.906687	0.996	0.758517	0.996	1.23956	0.943	0.714887	0.995	0.770885	0.996	0.892594	0.995	1.0132	no neut	no neut	0.994	1.07632	0.978	1.35525	no neut	no neut	no neut	no neut	no neut	no neut	no neut	no neut	no neut	no neut	no neut	no neut	no neut	no neut	no neut	no neut	0.996	0.848208	no neut	no neut	no neut	no neut	not potent	not potent	no neut	no neut	no neut	no neut
MGRM-Acute-B-001.c11	no neut	no neut	no neut	no neut	no neut	no neut	no neut	no neut	no neut	no neut	no neut	no neut	no neut	no neut	no neut	no neut	0.961	0.58799	0.942	0.440512	no neut	no neut	no neut	no neut	no neut	no neut	no neut	no neut	no neut	no neut	no neut	no neut	no neut	no neut	no neut	no neut	no neut	no neut	no neut	no neut	no neut	no neut	no neut	no neut	no neut	no neut	no neut	no neut
MGRM-Acute-B-002.c05	0.994	0.611799	no neut	no neut	0.947	0.428122	0.985	0.577657	0.999	1.24875	0.999	1.10776	0.997	1.2884	no neut	no neut	no neut	no neut	no neut	no neut	no neut	no neut	no neut	no neut	no neut	no neut	no neut	no neut	no neut	no neut	no neut	no neut	no neut	no neut	no neut	no neut	0.999	0.970284	not potent	not potent	0.958	0.713725	not potent	not potent	no neut	no neut	no neut	no neut
MGRM-Acute-B-002.c10	no neut	no neut	no neut	no neut	no neut	no neut	not potent	not potent	0.997	0.772956	0.973	0.686959	0.998	0.968008	no neut	no neut	not potent	not potent	no neut	no neut	no neut	no neut	no neut	no neut	no neut	no neut	no neut	no neut	no neut	no neut	no neut	no neut	no neut	no neut	no neut	no neut	0.999	1.04484	no neut	no neut	not potent	not potent	no neut	no neut	no neut	no neut	no neut	no neut
MGRM-Acute-B-002.c16	no neut	no neut	no neut	no neut	no neut	no neut	no neut	no neut	not potent	not potent	not potent	not potent	0.976	0.612334	no neut	no neut	no neut	no neut	no neut	no neut	no neut	no neut	no neut	no neut	no neut	no neut	no neut	no neut	no neut	no neut	no neut	no neut	no neut	no neut	no neut	no neut	not potent	not potent	no neut	no neut	not potent	not potent	no neut	no neut	no neut	no neut	no neut	no neut
MGRM-Acute-B-003.c14	0.996	0.757274	0.972	0.597855	0.984	0.811603	0.99	0.543698	0.999	1.16598	0.974	0.58352	0.999	1.24282	no neut	no neut	0.999	1.01322	0.999	1.11814	no neut	no neut	no neut	no neut	no neut	no neut	no neut	no neut	no neut	no neut	no neut	no neut	no neut	no neut	no neut	no neut	0.999	1.33675	no neut	no neut	no neut	no neut	not potent	not potent	no neut	no neut	no neut	no neut
MGRM-Acute-B-004.c02	0.998	1.10738	0.996	1.10215	0.997	1.09166	0.998	1.10306	0.998	1.10877	0.999	0.826217	0.998	1.20442	0.802	0.427766	0.996	0.585048	not potent	not potent	no neut	no neut	no neut	no neut	no neut	no neut	0.997	0.586133	0.987	0.590026	0.984	0.621378	not potent	not potent	0.986	0.631493	0.994	0.850141	no neut	no neut	not potent	not potent	0.959	0.552205	no neut	no neut	0.786	0.231201
MGRM-Acute-B-005.c04	0.999	0.937529	0.999	1.03042	0.999	1.07919	0.996	0.820863	0.999	0.968738	0.998	0.8594	0.999	0.996187	0.996	0.832278	0.985	0.672953	0.967	0.693903	no neut	no neut	no neut	no neut	no neut	no neut	0.999	1.04389	0.999	1.12779	0.999	1.10164	0.997	1.06535	0.999	1.26345	0.999	0.982599	not potent	not potent	no neut	no neut	not potent	not potent	no neut	no neut	0.995	0.982999
MGRM-Acute-B-005.c10	0.999	1.19766	0.999	1.18807	0.999	1.27428	0.967	0.640223	0.988	1.07154	0.968	0.688044	0.997	0.959601	0.976	0.817658	not potent	not potent	not potent	not potent	no neut	no neut	no neut	no neut	no neut	no neut	0.999	1.13882	0.997	1.13253	0.998	1.36174	0.979	0.730288	0.998	1.49576	0.999	1.06617	no neut	no neut	no neut	no neut	no neut	no neut	not potent	not potent	0.985	0.707896
MGRM-Acute-B-006.c15	0.999	1.261	0.999	1.07167	0.999	1.06783	0.999	1.23357	1	1.36793	1	1.2193	0.999	1.3891	no neut	no neut	0.999	1.24378	0.999	0.746856	0.976	0.613011	no neut	no neut	no neut	no neut	no neut	no neut	no neut	no neut	no neut	no neut	no neut	no neut	no neut	no neut	0.997	0.955198	not potent	not potent	not potent	not potent	no neut	no neut	no neut	no neut	no neut	no neut
MGRM-Acute-B-007.c06	0.997	1.14913	0.998	1.34648	0.992	0.944298	0.96	0.800404	0.961	0.808641	0.96	0.840768	0.996	1.2133	not potent	not potent	no neut	no neut	no neut	no neut	no neut	no neut	no neut	no neut	no neut	no neut	0.997	1.4442	0.998	0.680938	0.998	1.10838	0.998	0.865664	0.998	0.967488	no neut	no neut	0.986	0.861875	no neut	no neut	0.995	0.801494	not potent	not potent	not potent	not potent
MGRM-Acute-B-007.c11	0.996	1.05398	0.997	1.11418	0.993	1.15054	0.966	0.779699	0.931	0.920153	0.904	0.988539	0.998	0.985564	not potent	not potent	no neut	no neut	no neut	no neut	no neut	no neut	no neut	no neut	no neut	no neut	0.997	1.16038	0.999	1.22515	0.999	1.1615	0.996	1.14067	0.999	1.28341	not potent	not potent	no neut	no neut	no neut	no neut	0.764	0.385163	0.883	0.50803	not potent	not potent
MGRM-Acute-B-008.c01	no neut	no neut	no neut	no neut	no neut	no neut	0.978	0.706184	0.977	1.08373	not potent	not potent	0.994	1.221	0.887	0.528304	0.999	1.17887	0.989	1.13714	no neut	no neut	no neut	no neut	no neut	no neut	no neut	no neut	not potent	not potent	not potent	not potent	no neut	no neut	not potent	not potent	no neut	no neut	no neut	no neut	no neut	no neut	no neut	no neut	not potent	not potent	not potent	not potent
MGRM-Acute-B-008.c11	no neut	no neut	no neut	no neut	no neut	no neut	0.982	0.966624	0.99	1.43848	not potent	not potent	0.996	1.62844	0.917	0.521557	0.998	1.3796	0.998	0.988054	no neut	no neut	no neut	no neut	no neut	no neut	no neut	no neut	not potent	not potent	not potent	not potent	no neut	no neut	not potent	not potent	no neut	no neut	no neut	no neut	no neut	no neut	no neut	no neut	not potent	not potent	not potent	not potent
MGRM-Acute-B-009.c03	0.999	1.2945	0.999	1.45123	0.999	1.546	0.957	0.758113	0.994	0.879911	0.966	0.796578	0.999	1.23296	0.928	0.750996	0.998	1.03004	0.996	0.936574	0.992	0.916774	0.996	0.927395	0.935	0.652931	0.999	1.06282	0.999	1.16339	0.994	1.0505	0.996	0.997821	0.999	1.47943	no neut	no neut	not potent	not potent	not potent	not potent	not potent	not potent	0.992	0.976971	not potent	not potent
MGRM-Acute-B-009.c08	0.999	1.29377	1	1.51942	1	1.51534	0.999	1.06003	1	1.21028	1	0.997996	1	1.02303	0.986	0.891561	0.999	1.31214	0.999	1.1388	0.98	0.6326	0.987	0.850897	0.968	0.627526	0.999	1.09832	1	1.06676	0.999	1.08541	0.999	1.03375	0.999	1.63041	0.995	0.890721	not potent	not potent	not potent	not potent	not potent	not potent	no neut	no neut	0.951	0.625427
MGRM-Acute-B-010.c03	1	1.06232	1	1.24183	1	1.35522	not potent	not potent	0.908	0.511465	not potent	not potent	0.994	1.09644	no neut	no neut	no neut	no neut	no neut	no neut	no neut	no neut	no neut	no neut	no neut	no neut	0.936	0.555973	0.941	0.606926	not potent	not potent	not potent	not potent	0.946	0.661693	1	1.11283	not potent	not potent	no neut	no neut	not potent	not potent	not potent	not potent	not potent	not potent
MGRM-Acute-B-010.c08	1	1.30907	0.999	1.3012	1	1.22178	not potent	not potent	0.921	0.582245	not potent	not potent	0.992	1.00889	0.991	0.924453	no neut	no neut	no neut	no neut	no neut	no neut	no neut	no neut	no neut	no neut	0.979	0.558359	0.969	0.486117	0.98	0.604092	0.811	0.411915	0.972	0.526274	0.999	1.05685	not potent	not potent	no neut	no neut	not potent	not potent	not potent	not potent	0.988	0.769082
MGRM-Acute-B-010.c09	0.999	1.20434	1	1.17119	0.999	1.18832	0.999	0.822079	0.999	1.09954	0.999	1.04329	0.999	1.63705	not potent	not potent	0.788	0.318553	no neut	no neut	no neut	no neut	no neut	no neut	no neut	no neut	0.985	0.861475	0.991	0.85215	0.991	0.79522	not potent	not potent	0.989	0.787901	0.999	1.08591	not potent	not potent	no neut	no neut	not potent	not potent	0.977	0.7895	not potent	not potent
MGRM-Acute-B-011.c06	no neut	no neut	no neut	no neut	no neut	no neut	no neut	no neut	no neut	no neut	no neut	no neut	no neut	no neut	no neut	no neut	0.808	0.313402	not potent	not potent	no neut	no neut	no neut	no neut	no neut	no neut	no neut	no neut	no neut	no neut	no neut	no neut	no neut	no neut	no neut	no neut	no neut	no neut	no neut	no neut	no neut	no neut	0.995	0.758649	0.992	1.79663	no neut	no neut
MGRM-Acute-B-011.c10	no neut	no neut	no neut	no neut	no neut	no neut	no neut	no neut	no neut	no neut	no neut	no neut	not potent	not potent	no neut	no neut	0.952	0.538338	no neut	no neut	no neut	no neut	no neut	no neut	no neut	no neut	no neut	no neut	no neut	no neut	no neut	no neut	no neut	no neut	no neut	no neut	0.998	1.22572	no neut	no neut	no neut	no neut	not potent	not potent	not potent	not potent	no neut	no neut
MGRM-Acute-B-012.c14	0.997	1.32743	0.999	1.02268	0.999	0.942794	no neut	no neut	not potent	not potent	no neut	no neut	no neut	no neut	0.979	0.843953	no neut	no neut	no neut	no neut	no neut	no neut	no neut	no neut	no neut	no neut	0.999	1.0323	0.999	1.03216	0.999	0.988925	0.973	0.744174	0.999	0.912857	0.999	0.963783	not potent	not potent	no neut	no neut	not potent	not potent	0.991	1.04991	0.982	0.643781
MGRM-AE_008.c01	no neut	no neut	no neut	no neut	no neut	no neut	no neut	no neut	no neut	no neut	no neut	no neut	no neut	no neut	not potent	not potent	no neut	no neut	no neut	no neut	no neut	no neut	no neut	no neut	no neut	no neut	not potent	not potent	0.928	0.542237	0.882	0.604791	no neut	no neut	0.91	0.657403	not potent	not potent	no neut	no neut	no neut	no neut	not potent	not potent	no neut	no neut	not potent	not potent
MGRM-AE-002.c10	no neut	no neut	no neut	no neut	no neut	no neut	no neut	no neut	no neut	no neut	no neut	no neut	no neut	no neut	0.997	1.43248	no neut	no neut	no neut	no neut	no neut	no neut	no neut	no neut	no neut	no neut	no neut	no neut	no neut	no neut	no neut	no neut	no neut	no neut	no neut	no neut	0.997	0.90612	not potent	not potent	no neut	no neut	not potent	not potent	not potent	not potent	0.999	1.01165
MGRM-AE-003.c03	no neut	no neut	no neut	no neut	no neut	no neut	0.998	1.14809	0.974	1.34085	not potent	not potent	0.942	0.546443	not potent	not potent	0.997	2.19922	0.998	1.29628	no neut	no neut	no neut	no neut	no neut	no neut	no neut	no neut	no neut	no neut	no neut	no neut	no neut	no neut	no neut	no neut	not potent	not potent	not potent	not potent	no neut	no neut	not potent	not potent	no neut	no neut	not potent	not potent
MGRM-AE-003.c15	no neut	no neut	no neut	no neut	no neut	no neut	0.987	1.03482	no neut	no neut	no neut	no neut	not potent	not potent	0.977	0.849215	0.961	0.601419	not potent	not potent	no neut	no neut	no neut	no neut	no neut	no neut	no neut	no neut	no neut	no neut	no neut	no neut	no neut	no neut	no neut	no neut	not potent	not potent	not potent	not potent	no neut	no neut	not potent	not potent	no neut	no neut	0.939	0.552638
MGRM-AE-004.c04	no neut	no neut	no neut	no neut	no neut	no neut	no neut	no neut	no neut	no neut	no neut	no neut	no neut	no neut	0.997	1.19693	not potent	not potent	no neut	no neut	no neut	no neut	no neut	no neut	no neut	no neut	0.999	1.07071	1	1.08998	0.999	1.14955	0.983	0.846292	1	1.13122	not potent	not potent	not potent	not potent	no neut	no neut	not potent	not potent	no neut	no neut	0.994	0.971191
MGRM-AE-005.c07	no neut	no neut	no neut	no neut	no neut	no neut	0.998	0.92402	0.963	0.733451	no neut	no neut	0.989	0.81838	0.962	0.85319	0.998	1.29475	0.998	1.69421	no neut	no neut	no neut	no neut	no neut	no neut	no neut	no neut	no neut	no neut	no neut	no neut	no neut	no neut	no neut	no neut	0.98	0.912245	not potent	not potent	no neut	no neut	not potent	not potent	0.982	0.78223	0.87	0.427625
MGRM-AE-011.c028	no neut	no neut	no neut	no neut	no neut	no neut	0.998	0.929951	0.999	1.02284	0.998	1.20548	0.999	1.03506	0.928	0.899674	0.999	1.24142	0.999	1.28987	not potent	not potent	not potent	not potent	not potent	not potent	no neut	no neut	no neut	no neut	no neut	no neut	no neut	no neut	no neut	no neut	no neut	no neut	not potent	not potent	not potent	not potent	not potent	not potent	no neut	no neut	not potent	not potent
MGRM-AG-001.c02	not potent	not potent	not potent	not potent	not potent	not potent	not potent	not potent	not potent	not potent	no neut	no neut	not potent	not potent	no neut	no neut	not potent	not potent	no neut	no neut	no neut	no neut	no neut	no neut	no neut	no neut	no neut	no neut	no neut	no neut	no neut	no neut	no neut	no neut	no neut	no neut	not potent	not potent	not potent	not potent	0.9	0.832979	not potent	not potent	no neut	no neut	0.869	0.41373
MGRM-AG-002.c09	no neut	no neut	no neut	no neut	no neut	no neut	no neut	no neut	no neut	no neut	no neut	no neut	not potent	not potent	0.997	1.02835	no neut	no neut	no neut	no neut	no neut	no neut	no neut	no neut	no neut	no neut	no neut	no neut	no neut	no neut	no neut	no neut	no neut	no neut	no neut	no neut	not potent	not potent	0.962	0.929911	0.991	0.879294	0.944	0.649395	not potent	not potent	0.976	0.622816
MGRM-AG-004.c15	no neut	no neut	no neut	no neut	no neut	no neut	0.999	0.941835	0.999	0.84702	0.999	0.839688	0.999	0.953454	no neut	no neut	no neut	no neut	no neut	no neut	no neut	no neut	no neut	no neut	no neut	no neut	no neut	no neut	no neut	no neut	no neut	no neut	no neut	no neut	no neut	no neut	0.994	0.975707	not potent	not potent	no neut	no neut	not potent	not potent	no neut	no neut	no neut	no neut
MGRM-AG-005.c13	0.997	0.721653	not potent	not potent	0.999	0.914145	not potent	not potent	0.987	0.74199	not potent	not potent	0.999	0.930906	no neut	no neut	0.99	0.90509	0.984	0.725	no neut	no neut	no neut	no neut	no neut	no neut	not potent	not potent	not potent	not potent	not potent	not potent	no neut	no neut	not potent	not potent	0.998	1.1353	no neut	no neut	no neut	no neut	not potent	not potent	no neut	no neut	no neut	no neut
MGRM-AG-006.c05	not potent	not potent	no neut	no neut	no neut	no neut	0.999	1.35937	0.999	1.19219	0.999	1.08139	0.999	1.58118	no neut	no neut	0.997	1.04366	0.955	0.567701	0.998	1.09059	not potent	not potent	0.983	0.792236	no neut	no neut	no neut	no neut	no neut	no neut	no neut	no neut	no neut	no neut	0.978	0.803098	not potent	not potent	not potent	not potent	not potent	not potent	no neut	no neut	no neut	no neut
MGRM-AG-006.c14	0.999	0.956165	0.999	0.900876	0.999	0.951306	0.999	1.09876	0.999	1.16148	0.999	1.08561	0.998	1.23254	no neut	no neut	0.999	1.48154	0.999	1.28747	not potent	not potent	not potent	not potent	no neut	no neut	no neut	no neut	no neut	no neut	no neut	no neut	no neut	no neut	no neut	no neut	0.979	0.70364	not potent	not potent	not potent	not potent	not potent	not potent	not potent	not potent	no neut	no neut
MGRM-AG-007.c01	0.997	0.927515	0.997	1.04935	0.997	0.875619	not potent	not potent	not potent	not potent	no neut	no neut	0.997	1.196	0.917	0.677391	no neut	no neut	no neut	no neut	no neut	no neut	no neut	no neut	no neut	no neut	0.998	1.02843	0.996	1.19962	0.981	0.923204	0.982	0.565197	0.997	0.99193	no neut	no neut	not potent	not potent	no neut	no neut	not potent	not potent	no neut	no neut	no neut	no neut
MGRM-AG-007.c14	not potent	not potent	not potent	not potent	not potent	not potent	no neut	no neut	no neut	no neut	no neut	no neut	0.995	0.809238	0.791	0.514626	no neut	no neut	no neut	no neut	not potent	not potent	no neut	no neut	no neut	no neut	0.977	0.564586	0.991	0.722258	0.913	0.67103	not potent	not potent	0.976	0.857376	not potent	not potent	not potent	not potent	no neut	no neut	not potent	not potent	no neut	no neut	not potent	not potent
MGRM-AG-008.c16	0.985	0.703382	no neut	no neut	not potent	not potent	no neut	no neut	no neut	no neut	no neut	no neut	not potent	not potent	0.969	0.500803	no neut	no neut	no neut	no neut	no neut	no neut	no neut	no neut	no neut	no neut	not potent	not potent	not potent	not potent	no neut	no neut	no neut	no neut	not potent	not potent	not potent	not potent	not potent	not potent	no neut	no neut	not potent	not potent	no neut	no neut	0.797	0.166297
MGRM-AG-009.c07	0.999	0.939846	0.999	0.982728	0.999	0.991667	0.998	1.12949	0.984	0.889281	0.994	1.04668	0.999	1.01421	no neut	no neut	not potent	not potent	no neut	no neut	no neut	no neut	no neut	no neut	no neut	no neut	no neut	no neut	no neut	no neut	no neut	no neut	no neut	no neut	no neut	no neut	not potent	not potent	not potent	not potent	no neut	no neut	0.971	0.761769	no neut	no neut	no neut	no neut
MGRM-AG-009.c10	0.999	0.929553	0.999	0.989455	0.999	1.14629	0.999	0.966708	0.996	0.941808	0.999	1.07423	0.997	1.04218	no neut	no neut	not potent	not potent	no neut	no neut	no neut	no neut	no neut	no neut	no neut	no neut	no neut	no neut	no neut	no neut	no neut	no neut	no neut	no neut	no neut	no neut	0.988	0.903209	no neut	no neut	no neut	no neut	no neut	no neut	no neut	no neut	no neut	no neut
MGRM-AG-010.c11	no neut	no neut	no neut	no neut	no neut	no neut	no neut	no neut	no neut	no neut	no neut	no neut	no neut	no neut	0.998	0.996518	no neut	no neut	no neut	no neut	no neut	no neut	no neut	no neut	no neut	no neut	no neut	no neut	not potent	not potent	not potent	not potent	no neut	no neut	not potent	not potent	not potent	not potent	not potent	not potent	no neut	no neut	not potent	not potent	no neut	no neut	0.998	0.883723
MGRM-AG-010.c14	no neut	no neut	no neut	no neut	no neut	no neut	no neut	no neut	no neut	no neut	no neut	no neut	no neut	no neut	0.997	1.42271	no neut	no neut	no neut	no neut	no neut	no neut	no neut	no neut	no neut	no neut	not potent	not potent	no neut	no neut	no neut	no neut	no neut	no neut	no neut	no neut	no neut	no neut	not potent	not potent	no neut	no neut	not potent	not potent	no neut	no neut	0.999	1.16407
MGRM-AG-011.c01	not potent	not potent	no neut	no neut	no neut	no neut	no neut	no neut	no neut	no neut	no neut	no neut	no neut	no neut	0.998	1.03275	no neut	no neut	no neut	no neut	no neut	no neut	no neut	no neut	no neut	no neut	not potent	not potent	not potent	not potent	not potent	not potent	no neut	no neut	not potent	not potent	0.997	0.684825	no neut	no neut	no neut	no neut	0.873	0.575081	no neut	no neut	0.972	0.723683
MGRM-AG-011.c15	no neut	no neut	no neut	no neut	no neut	no neut	no neut	no neut	not potent	not potent	no neut	no neut	not potent	not potent	0.992	1.08625	no neut	no neut	no neut	no neut	no neut	no neut	no neut	no neut	no neut	no neut	not potent	not potent	not potent	not potent	not potent	not potent	no neut	no neut	not potent	not potent	0.998	0.835272	no neut	no neut	no neut	no neut	not potent	not potent	not potent	not potent	0.763	0.110238
MGRM-AG-012.c12	no neut	no neut	no neut	no neut	no neut	no neut	no neut	no neut	no neut	no neut	no neut	no neut	no neut	no neut	no neut	no neut	no neut	no neut	no neut	no neut	no neut	no neut	no neut	no neut	no neut	no neut	no neut	no neut	no neut	no neut	no neut	no neut	no neut	no neut	no neut	no neut	0.998	1.15688	not potent	not potent	no neut	no neut	not potent	not potent	no neut	no neut	no neut	no neut
MGRM-AG-013.c05	0.99	0.765211	0.993	0.757124	0.958	0.644489	0.999	1.36152	0.999	1.17139	0.999	1.14836	0.999	1.41399	0.771	0.428565	0.998	1.61975	0.998	1.38172	no neut	no neut	no neut	no neut	no neut	no neut	no neut	no neut	no neut	no neut	no neut	no neut	no neut	no neut	no neut	no neut	not potent	not potent	not potent	not potent	0.87	0.841744	not potent	not potent	no neut	no neut	not potent	not potent
MGRM-AG-013.c06	0.946	0.599505	0.989	0.716967	0.933	0.818547	0.922	0.594037	0.957	0.557406	0.911	0.828861	0.94	0.477753	no neut	no neut	no neut	no neut	no neut	no neut	0.91	0.888804	not potent	not potent	0.891	0.851618	no neut	no neut	no neut	no neut	no neut	no neut	no neut	no neut	no neut	no neut	0.998	1.11951	not potent	not potent	0.997	1.56423	0.86	0.525961	no neut	no neut	no neut	no neut
MGRM-BF-001.c13	0.999	1.18586	0.999	1.20334	0.996	0.604495	no neut	no neut	no neut	no neut	no neut	no neut	no neut	no neut	0.922	0.583875	no neut	no neut	no neut	no neut	no neut	no neut	no neut	no neut	no neut	no neut	0.995	0.725701	0.998	0.788457	0.995	0.757806	0.951	0.620155	0.997	0.806936	not potent	not potent	not potent	not potent	no neut	no neut	not potent	not potent	no neut	no neut	0.972	0.711106
MGRM-BF-002.c05	0.998	0.796569	0.999	0.978499	0.998	0.899451	0.991	0.541768	0.998	1.04589	not potent	not potent	0.91	0.637316	0.986	0.743045	not potent	not potent	not potent	not potent	no neut	no neut	no neut	no neut	no neut	no neut	0.998	0.699543	0.997	0.740381	0.995	0.654157	0.952	0.51422	0.998	0.862877	not potent	not potent	not potent	not potent	no neut	no neut	not potent	not potent	no neut	no neut	0.978	0.760245
MGRM-BF-003.c02	no neut	no neut	no neut	no neut	no neut	no neut	no neut	no neut	no neut	no neut	no neut	no neut	no neut	no neut	no neut	no neut	no neut	no neut	no neut	no neut	no neut	no neut	no neut	no neut	no neut	no neut	not potent	not potent	not potent	not potent	not potent	not potent	no neut	no neut	not potent	not potent	0.987	0.830033	not potent	not potent	no neut	no neut	0.827	0.384249	no neut	no neut	not potent	not potent
MGRM-C-002.c02	0.999	1.25284	0.999	1.30706	1	1.52089	0.999	1.26544	1	1.17808	0.999	1.27657	0.998	1.15105	not potent	not potent	no neut	no neut	no neut	no neut	no neut	no neut	no neut	no neut	no neut	no neut	0.906	0.321495	0.913	0.307598	0.918	0.439262	no neut	no neut	0.915	0.436691	not potent	not potent	no neut	no neut	no neut	no neut	no neut	no neut	no neut	no neut	0.716	0.15952
MGRM-C-002.c09	0.999	0.822975	0.999	0.986324	0.999	0.984211	0.996	0.936101	0.999	1.01696	0.969	0.937253	0.992	0.792495	no neut	no neut	no neut	no neut	no neut	no neut	no neut	no neut	no neut	no neut	no neut	no neut	not potent	not potent	not potent	not potent	not potent	not potent	no neut	no neut	not potent	not potent	no neut	no neut	no neut	no neut	no neut	no neut	no neut	no neut	no neut	no neut	not potent	not potent
MGRM-C-004.c01	0.999	0.918781	0.999	0.960945	0.999	1.06468	0.866	0.392263	0.983	0.703442	not potent	not potent	0.996	0.87361	not potent	not potent	0.89	0.436155	not potent	not potent	0.992	0.840872	0.996	0.773814	0.996	0.753531	no neut	no neut	no neut	no neut	no neut	no neut	no neut	no neut	no neut	no neut	0.996	0.772148	no neut	no neut	no neut	no neut	no neut	no neut	0.998	0.604919	not potent	not potent
MGRM-C-004.c05	0.999	1.0604	0.999	1.02211	0.999	1.0074	0.966	0.6368	0.999	1.10613	0.982	0.64856	0.999	0.879877	not potent	not potent	0.856	0.381829	not potent	not potent	0.999	0.957498	0.999	1.10047	0.998	0.965897	no neut	no neut	no neut	no neut	no neut	no neut	no neut	no neut	no neut	no neut	not potent	not potent	no neut	no neut	no neut	no neut	no neut	no neut	not potent	not potent	no neut	no neut
MGRM-C-005.c15	0.999	1.12076	0.999	1.04772	0.999	1.14749	0.944	0.645108	0.984	0.988881	not potent	not potent	0.998	0.846524	no neut	no neut	not potent	not potent	not potent	not potent	no neut	no neut	not potent	not potent	no neut	no neut	no neut	no neut	not potent	not potent	no neut	no neut	no neut	no neut	not potent	not potent	not potent	not potent	no neut	no neut	no neut	no neut	no neut	no neut	no neut	no neut	no neut	no neut
MGRM-C-006.c04	0.997	0.946063	0.996	1.18334	0.996	0.854084	0.994	0.579379	0.978	0.568854	not potent	not potent	0.996	1.02647	no neut	no neut	0.845	0.28327	not potent	not potent	no neut	no neut	not potent	not potent	no neut	no neut	not potent	not potent	not potent	not potent	not potent	not potent	no neut	no neut	not potent	not potent	no neut	no neut	no neut	no neut	no neut	no neut	no neut	no neut	no neut	no neut	no neut	no neut
MGRM-C-006.c07	0.998	1.03613	0.997	1.11501	0.999	1.19806	0.998	0.917146	0.998	0.925103	0.99	0.742409	0.998	0.855265	0.991	0.869096	0.992	0.654948	0.888	0.556253	no neut	no neut	not potent	not potent	no neut	no neut	0.981	0.626215	0.977	0.666927	0.977	0.743653	no neut	no neut	0.988	0.691068	no neut	no neut	no neut	no neut	no neut	no neut	no neut	no neut	no neut	no neut	0.924	0.346482
MGRM-C-007.c04	0.903	0.474605	no neut	no neut	not potent	not potent	no neut	no neut	not potent	not potent	no neut	no neut	0.991	1.26582	no neut	no neut	no neut	no neut	no neut	no neut	no neut	no neut	no neut	no neut	no neut	no neut	no neut	no neut	no neut	no neut	no neut	no neut	no neut	no neut	no neut	no neut	no neut	no neut	no neut	no neut	no neut	no neut	not potent	not potent	no neut	no neut	no neut	no neut
MGRM-C-007.c14	0.993	0.768734	not potent	not potent	not potent	not potent	no neut	no neut	not potent	not potent	no neut	no neut	0.993	0.973249	0.981	0.788573	not potent	not potent	no neut	no neut	no neut	no neut	no neut	no neut	no neut	no neut	no neut	no neut	no neut	no neut	no neut	no neut	no neut	no neut	no neut	no neut	no neut	no neut	no neut	no neut	no neut	no neut	not potent	not potent	no neut	no neut	0.868	0.343611
MGRM-C-008-c.12	0.999	1.07317	0.999	0.964384	0.999	1.26002	not potent	not potent	not potent	not potent	no neut	no neut	0.973	0.827952	no neut	no neut	not potent	not potent	no neut	no neut	no neut	no neut	no neut	no neut	no neut	no neut	no neut	no neut	no neut	no neut	no neut	no neut	no neut	no neut	no neut	no neut	not potent	not potent	no neut	no neut	no neut	no neut	not potent	not potent	not potent	not potent	no neut	no neut
MGRM-C-009.c01	no neut	no neut	no neut	no neut	no neut	no neut	no neut	no neut	no neut	no neut	no neut	no neut	no neut	no neut	not potent	not potent	no neut	no neut	no neut	no neut	no neut	no neut	no neut	no neut	no neut	no neut	not potent	not potent	0.995	0.909666	not potent	not potent	not potent	not potent	0.988	1.05279	not potent	not potent	no neut	no neut	no neut	no neut	0.996	0.896383	no neut	no neut	not potent	not potent
MGRM-C-009.c04	no neut	no neut	no neut	no neut	no neut	no neut	no neut	no neut	no neut	no neut	no neut	no neut	no neut	no neut	not potent	not potent	no neut	no neut	no neut	no neut	no neut	no neut	no neut	no neut	no neut	no neut	not potent	not potent	0.971	0.927399	not potent	not potent	not potent	not potent	0.986	0.776232	not potent	not potent	no neut	no neut	no neut	no neut	not potent	not potent	no neut	no neut	not potent	not potent
MGRM-C-010-c14	no neut	no neut	no neut	no neut	no neut	no neut	no neut	no neut	no neut	no neut	no neut	no neut	no neut	no neut	not potent	not potent	no neut	no neut	no neut	no neut	no neut	no neut	no neut	no neut	no neut	no neut	0.924	0.398679	0.979	0.413267	0.947	0.456183	not potent	not potent	0.978	0.60642	0.995	0.926495	no neut	no neut	no neut	no neut	not potent	not potent	no neut	no neut	no neut	no neut
MGRM-C-011-c02	0.999	0.823197	0.998	0.953554	0.998	1.14457	0.977	0.712444	0.976	0.701778	97.6%	0.909904	0.991	1.25542	no neut	no neut	0.989	0.74633	0.922	0.493959	0.847	0.570924	no neut	no neut	not potent	not potent	no neut	no neut	no neut	no neut	no neut	no neut	no neut	no neut	no neut	no neut	0.996	0.945349	no neut	no neut	no neut	no neut	0.888	0.473871	not potent	not potent	no neut	no neut
MGRM-C-012.c06	0.941	0.605194	no neut	no neut	not potent	not potent	no neut	no neut	no neut	no neut	no neut	no neut	not potent	not potent	not potent	not potent	no neut	no neut	no neut	no neut	0.998	0.960028	no neut	no neut	0.994	0.668832	no neut	no neut	no neut	no neut	no neut	no neut	no neut	no neut	no neut	no neut	0.998	0.985715	no neut	no neut	no neut	no neut	not potent	not potent	no neut	no neut	not potent	not potent
MGRM-C-012.c16	0.999	0.908125	0.996	0.615317	0.996	0.671863	not potent	not potent	0.966	0.75164	0.991	1.03361	0.995	0.817704	0.924	0.624637	not potent	not potent	no neut	no neut	0.928	0.712991	no neut	no neut	not potent	not potent	no neut	no neut	no neut	no neut	no neut	no neut	no neut	no neut	no neut	no neut	0.997	1.25898	no neut	no neut	no neut	no neut	no neut	no neut	no neut	no neut	0.861	0.382161
MGRM-C-013.c16	no neut	no neut	no neut	no neut	no neut	no neut	no neut	no neut	no neut	no neut	no neut	no neut	no neut	no neut	no neut	no neut	no neut	no neut	no neut	no neut	no neut	no neut	no neut	no neut	no neut	no neut	no neut	no neut	no neut	no neut	no neut	no neut	no neut	no neut	no neut	no neut	no neut	no neut	no neut	no neut	no neut	no neut	not potent	not potent	no neut	no neut	no neut	no neut
MGRM-C-014.c16	not potent	not potent	no neut	no neut	0.981	0.663636	no neut	no neut	no neut	no neut	no neut	no neut	no neut	no neut	not potent	not potent	no neut	no neut	no neut	no neut	no neut	no neut	no neut	no neut	no neut	no neut	not potent	not potent	not potent	not potent	not potent	not potent	no neut	no neut	not potent	not potent	not potent	not potent	no neut	no neut	no neut	no neut	no neut	no neut	no neut	no neut	not potent	not potent
MGRM-C-015.c04	no neut	no neut	no neut	no neut	no neut	no neut	no neut	no neut	no neut	no neut	no neut	no neut	0.974	1.21341	not potent	not potent	no neut	no neut	no neut	no neut	0.992	1.05366	not potent	not potent	not potent	not potent	0.999	1.25243	0.999	1.02126	0.999	1.0821	0.972	0.805922	0.999	1.11917	not potent	not potent	no neut	no neut	0.981	0.983054	not potent	not potent	no neut	no neut	0.967	0.615284
MGRM-C-016.c03	0.971	0.949437	0.948	0.480916	0.817	0.406246	no neut	no neut	no neut	no neut	no neut	no neut	no neut	no neut	no neut	no neut	no neut	no neut	no neut	no neut	no neut	no neut	no neut	no neut	no neut	no neut	not potent	not potent	not potent	not potent	not potent	not potent	no neut	no neut	not potent	not potent	0.985	0.721599	no neut	no neut	no neut	no neut	0.888	1.02366	no neut	no neut	no neut	no neut
MGRM-C-017.c07	0.975	0.582108	0.989	0.572123	0.952	0.616303	no neut	no neut	no neut	no neut	no neut	no neut	not potent	not potent	no neut	no neut	no neut	no neut	no neut	no neut	no neut	no neut	no neut	no neut	no neut	no neut	not potent	not potent	not potent	not potent	not potent	not potent	no neut	no neut	not potent	not potent	not potent	not potent	no neut	no neut	no neut	no neut	0.905	0.515146	no neut	no neut	no neut	no neut
MGRM-C-018.c05	no neut	no neut	no neut	no neut	no neut	no neut	0.966	0.652872	0.996	1.3549	not potent	not potent	0.999	1.53933	0.999	1.2605	not potent	not potent	no neut	no neut	no neut	no neut	no neut	no neut	no neut	no neut	no neut	no neut	no neut	no neut	no neut	no neut	no neut	no neut	no neut	no neut	0.997	1.01183	no neut	no neut	no neut	no neut	not potent	not potent	not potent	not potent	0.996	1.2464
MGRM-C-019.c13	not potent	not potent	not potent	not potent	not potent	not potent	0.982	0.892052	0.998	1.17353	0.998	1.1681	0.997	1.09549	0.972	0.767555	0.998	1.11327	0.996	0.944402	0.997	1.20501	0.998	1.46205	0.973	0.822288	not potent	not potent	not potent	not potent	not potent	not potent	no neut	no neut	0.837	0.465599	no neut	no neut	no neut	no neut	no neut	no neut	not potent	not potent	no neut	no neut	0.935	0.976111
MGRM-C-019.c14	not potent	not potent	no neut	no neut	not potent	not potent	0.999	0.990344	0.999	0.965154	0.999	0.997614	0.999	0.999074	0.999	0.89665	0.999	0.951048	0.999	1.05467	0.882	0.638777	not potent	not potent	no neut	no neut	0.994	0.343683	0.998	0.362779	0.995	0.338878	0.845	0.306549	0.995	0.41788	not potent	not potent	no neut	no neut	no neut	no neut	not potent	not potent	no neut	no neut	0.998	0.962873
MGRM-C-020.c07	not potent	not potent	not potent	not potent	no neut	no neut	no neut	no neut	no neut	no neut	no neut	no neut	not potent	not potent	no neut	no neut	no neut	no neut	no neut	no neut	no neut	no neut	no neut	no neut	no neut	no neut	not potent	not potent	not potent	not potent	not potent	not potent	not potent	not potent	not potent	not potent	0.998	0.898219	no neut	no neut	no neut	no neut	not potent	not potent	no neut	no neut	no neut	no neut
MGRM-C-021.c12	no neut	no neut	no neut	no neut	no neut	no neut	no neut	no neut	no neut	no neut	no neut	no neut	no neut	no neut	0.994	0.915352	no neut	no neut	no neut	no neut	no neut	no neut	no neut	no neut	no neut	no neut	0.998	0.832215	0.996	0.990365	0.989	0.889276	0.876	0.447699	0.999	0.927641	not potent	not potent	no neut	no neut	no neut	no neut	not potent	not potent	no neut	no neut	0.948	0.629273
MGRM-C-021.c16	no neut	no neut	no neut	no neut	no neut	no neut	no neut	no neut	no neut	no neut	no neut	no neut	no neut	no neut	no neut	no neut	no neut	no neut	no neut	no neut	no neut	no neut	no neut	no neut	no neut	no neut	no neut	no neut	no neut	no neut	no neut	no neut	no neut	no neut	no neut	no neut	no neut	no neut	no neut	no neut	no neut	no neut	not potent	not potent	not potent	not potent	no neut	no neut
MGRM-C-022.c02	0.999	1.48503	0.999	1.34603	0.999	1.52623	not potent	not potent	not potent	not potent	not potent	not potent	0.999	1.34485	no neut	no neut	0.992	0.928654	0.92	0.691792	no neut	no neut	not potent	not potent	no neut	no neut	no neut	no neut	no neut	no neut	no neut	no neut	no neut	no neut	no neut	no neut	no neut	no neut	no neut	no neut	no neut	no neut	no neut	no neut	no neut	no neut	no neut	no neut
MGRM-C-022.c12	0.999	1.67307	0.999	1.60538	0.999	1.47851	0.997	1.35722	0.996	1.20023	0.998	1.43458	0.999	1.38311	0.975	0.582979	0.985	0.79261	not potent	not potent	no neut	no neut	no neut	no neut	no neut	no neut	0.928	0.549517	0.964	0.567159	0.938	0.574387	not potent	not potent	0.964	0.639284	not potent	not potent	no neut	no neut	no neut	no neut	no neut	no neut	no neut	no neut	0.865	0.24701
MGRM-C-023.c02	0.997	1.17415	0.997	1.01981	0.996	1.24871	0.977	0.772086	0.997	1.01238	not potent	not potent	0.995	1.0472	0.975	0.653287	0.997	1.27362	0.996	1.10672	0.998	1.75249	0.989	0.823156	0.992	1.01176	0.997	1.24296	0.997	1.69995	0.996	1.41919	0.997	0.929965	0.997	1.54122	not potent	not potent	no neut	no neut	no neut	no neut	0.951	0.525061	not potent	not potent	0.986	0.624336
MGRM-C-024.c06	0.999	1.25389	1	1.45284	0.999	1.15344	no neut	no neut	not potent	not potent	not potent	not potent	0.93	0.592825	0.999	1.35333	no neut	no neut	no neut	no neut	not potent	not potent	no neut	no neut	0.918	0.494271	0.998	0.687702	0.996	0.61271	0.996	0.672288	0.873	0.44054	0.994	0.575056	no neut	no neut	no neut	no neut	no neut	no neut	not potent	not potent	not potent	not potent	0.999	1.5635
MGRM-C-024.c15	0.997	0.982972	0.999	0.740523	0.993	0.739936	no neut	no neut	no neut	no neut	no neut	no neut	no neut	no neut	0.978	0.89276	no neut	no neut	no neut	no neut	no neut	no neut	no neut	no neut	no neut	no neut	0.987	0.589867	0.982	0.632259	0.99	0.62112	not potent	not potent	0.991	0.576167	no neut	no neut	no neut	no neut	no neut	no neut	no neut	no neut	no neut	no neut	0.964	0.697022
MGRM-cB-003.c02	0.999	0.970585	0.998	0.900622	0.998	1.1424	not potent	not potent	0.96	0.789512	not potent	not potent	0.992	0.649642	not potent	not potent	no neut	no neut	no neut	no neut	no neut	no neut	no neut	no neut	no neut	no neut	0.851	0.287034	0.878	0.333613	0.916	0.35593	0.71	0.148658	0.946	0.516241	0.976	0.912321	not potent	not potent	not potent	not potent	not potent	not potent	not potent	not potent	0.872	0.359076
MGRM-cB-003.c05	0.999	1.36493	0.999	1.14549	0.999	1.35301	0.999	1.17108	0.999	0.84039	0.999	1.00317	0.999	1.10685	no neut	no neut	not potent	not potent	not potent	not potent	no neut	no neut	no neut	no neut	no neut	no neut	0.911	0.490694	0.93	0.44825	0.921	0.552194	not potent	not potent	0.933	0.60125	0.998	1.05385	not potent	not potent	0.999	1.13215	not potent	not potent	no neut	no neut	0.93	0.491586
MGRM-cB-020.c06	0.998	1.05953	0.998	1.08681	0.998	1.15841	0.973	0.637886	0.995	0.816869	0.987	0.602222	0.994	1.01378	no neut	no neut	0.997	0.580961	0.991	0.615806	0.982	0.736186	not potent	not potent	no neut	no neut	no neut	no neut	no neut	no neut	no neut	no neut	no neut	no neut	no neut	no neut	not potent	not potent	0.937	0.79664	0.985	1.10277	0.829	1.22563	no neut	no neut	no neut	no neut
MGRM-cB-020.c11	0.999	1.24394	0.999	1.03777	0.999	1.93434	0.997	0.887361	0.996	0.971937	0.995	0.871104	0.998	0.947207	no neut	no neut	0.999	0.842995	0.992	0.762173	0.988	0.839571	no neut	no neut	not potent	not potent	no neut	no neut	no neut	no neut	no neut	no neut	no neut	no neut	no neut	no neut	not potent	not potent	0.919	0.672319	0.952	0.836963	not potent	not potent	not potent	not potent	no neut	no neut
MGRM-Chronic-B-001.c07	not potent	not potent	not potent	not potent	not potent	not potent	no neut	no neut	no neut	no neut	no neut	no neut	no neut	no neut	no neut	no neut	no neut	no neut	no neut	no neut	no neut	no neut	no neut	no neut	no neut	no neut	no neut	no neut	no neut	no neut	no neut	no neut	no neut	no neut	not potent	not potent	0.967	0.712833	not potent	not potent	0.998	1.38813	not potent	not potent	0.993	1.01683	no neut	no neut
MGRM-Chronic-B-001.c08	0.992	1.05154	0.999	1.02797	0.996	1.04921	no neut	no neut	no neut	no neut	no neut	no neut	no neut	no neut	no neut	no neut	no neut	no neut	no neut	no neut	no neut	no neut	no neut	no neut	no neut	no neut	not potent	not potent	not potent	not potent	no neut	no neut	no neut	no neut	not potent	not potent	0.998	1.16943	0.986	0.964996	0.993	1.17327	0.935	0.588701	0.997	0.943327	no neut	no neut
MGRM-Chronic-B-004.c06	0.999	0.937883	1	0.864011	1	1.0211	1	1.25385	0.999	1.21599	1	1.22646	1	1.41536	not potent	not potent	0.999	1.11648	0.999	1.07913	no neut	no neut	no neut	no neut	no neut	no neut	not potent	not potent	not potent	not potent	not potent	not potent	no neut	no neut	not potent	not potent	0.999	0.943358	not potent	not potent	not potent	not potent	not potent	not potent	0.999	1.06004	0.745	0.19624
MGRM-Chronic-B-004.c10	1	0.970561	1	1.20913	1	1.20823	0.987	0.875819	1	1.21431	0.995	0.96401	0.999	1.03278	0.972	0.704757	0.996	0.851108	0.977	0.53388	no neut	no neut	no neut	no neut	no neut	no neut	0.96	0.591013	0.98	0.618176	0.984	0.700853	not potent	not potent	0.974	0.670108	0.999	1.05756	0.935	0.559516	no neut	no neut	not potent	not potent	0.999	0.912186	0.998	0.935517
MGRM-Chronic-B-005.c10	0.998	1.00197	0.998	0.87978	0.997	0.882685	no neut	no neut	no neut	no neut	no neut	no neut	no neut	no neut	no neut	no neut	no neut	no neut	no neut	no neut	0.947	0.863082	no neut	no neut	not potent	not potent	no neut	no neut	no neut	no neut	no neut	no neut	no neut	no neut	no neut	no neut	not potent	not potent	not potent	not potent	0.996	1.19194	not potent	not potent	no neut	no neut	no neut	no neut
MGRM-Chronic-B-006.c06	not potent	not potent	no neut	no neut	no neut	no neut	0.996	1.3324	no neut	no neut	no neut	no neut	0.911	0.470607	not potent	not potent	0.999	1.51951	0.998	1.37531	no neut	no neut	no neut	no neut	no neut	no neut	0.999	1.53512	0.999	1.21764	0.999	1.44132	0.995	0.858833	0.999	1.39301	not potent	not potent	not potent	not potent	no neut	no neut	not potent	not potent	0.987	0.737006	0.987	1.21526
MGRM-Chronic-B-006.c08	0.999	1.12445	0.999	1.03453	0.999	1.33971	0.999	1.20647	0.999	1.33351	0.999	1.05457	0.999	1.18167	0.999	1.52698	0.999	1.3909	0.999	1.19606	not potent	not potent	no neut	no neut	no neut	no neut	0.996	0.73358	0.997	0.62199	0.997	0.715804	0.928	0.629204	0.998	0.776829	0.995	0.992216	not potent	not potent	not potent	not potent	no neut	no neut	0.984	0.976286	0.999	1.33994
MGRM-Chronic-B-007.c04	not potent	not potent	not potent	not potent	not potent	not potent	0.999	1.19577	0.999	0.95332	0.999	0.979813	0.999	0.980035	no neut	no neut	0.998	1.17478	0.998	1.01316	no neut	no neut	no neut	no neut	no neut	no neut	not potent	not potent	not potent	not potent	not potent	not potent	no neut	no neut	not potent	not potent	not potent	not potent	no neut	no neut	no neut	no neut	no neut	no neut	no neut	no neut	no neut	no neut
MGRM-Chronic-B-008.c04	0.999	1.49223	0.999	1.49848	0.999	1.43502	no neut	no neut	not potent	not potent	not potent	not potent	0.987	0.739013	not potent	not potent	0.794	0.278273	no neut	no neut	no neut	no neut	no neut	no neut	no neut	no neut	no neut	no neut	no neut	no neut	no neut	no neut	no neut	no neut	no neut	no neut	0.999	1.1997	no neut	no neut	0.98	0.967182	not potent	not potent	not potent	not potent	0.952	0.678068
MGRM-Chronic-B-008.c12	0.991	1.12056	0.93	1.29782	0.991	0.97703	no neut	no neut	no neut	no neut	no neut	no neut	no neut	no neut	no neut	no neut	no neut	no neut	no neut	no neut	not potent	not potent	not potent	not potent	no neut	no neut	no neut	no neut	no neut	no neut	no neut	no neut	no neut	no neut	no neut	no neut	not potent	not potent	no neut	no neut	0.991	0.726349	0.892	0.530207	0.991	1.82946	no neut	no neut
MGRM-Chronic-B-009.c08	0.999	1.08619	0.999	0.944977	0.999	1.15266	0.999	1.23708	0.999	0.795413	0.999	0.928856	0.999	1.20681	no neut	no neut	0.998	1.38975	0.998	1.23944	no neut	no neut	no neut	no neut	no neut	no neut	no neut	no neut	no neut	no neut	no neut	no neut	no neut	no neut	no neut	no neut	0.999	0.994755	no neut	no neut	no neut	no neut	not potent	not potent	no neut	no neut	no neut	no neut
MGRM-Chronic-B-010.c13	0.996	1.39692	0.997	1.04651	0.996	0.988264	0.996	0.951168	0.996	1.483	0.996	1.17318	0.993	1.67379	0.994	3.08739	0.995	2.85232	0.995	1.69471	no neut	no neut	no neut	no neut	no neut	no neut	no neut	no neut	no neut	no neut	no neut	no neut	no neut	no neut	no neut	no neut	0.956	1.33383	not potent	not potent	not potent	not potent	0.993	0.961995	no neut	no neut	0.957	0.693469
MGRM-Chronic-B-012.c10	0.993	0.755911	0.979	0.594745	not potent	not potent	0.991	0.867341	0.999	1.17864	0.997	1.24353	0.997	1.08786	not potent	not potent	0.904	0.60224	no neut	no neut	0.851	0.328343	no neut	no neut	no neut	no neut	no neut	no neut	no neut	no neut	no neut	no neut	no neut	no neut	no neut	no neut	no neut	no neut	no neut	no neut	0.981	1.02589	no neut	no neut	no neut	no neut	not potent	not potent
MGRM-Chronic-B-014.c02	0.923	0.532297	not potent	not potent	not potent	not potent	no neut	no neut	not potent	not potent	no neut	no neut	0.998	1.3148	0.998	1.1277	not potent	not potent	not potent	not potent	no neut	no neut	no neut	no neut	no neut	no neut	not potent	not potent	not potent	not potent	not potent	not potent	no neut	no neut	not potent	not potent	0.999	1.11454	not potent	not potent	not potent	not potent	not potent	not potent	no neut	no neut	0.949	0.580251
MGRM-Chronic-B-014.c06	0.943	0.779823	0.997	0.850542	not potent	not potent	no neut	no neut	no neut	no neut	no neut	no neut	not potent	not potent	not potent	not potent	not potent	not potent	no neut	no neut	no neut	no neut	no neut	no neut	no neut	no neut	no neut	no neut	no neut	no neut	no neut	no neut	no neut	no neut	not potent	not potent	0.995	1.38434	0.946	0.510273	no neut	no neut	0.942	0.460227	no neut	no neut	0.851	0.685603
MGRM-Chronic-B-015.c03	0.998	1.10271	not potent	not potent	0.998	0.968714	no neut	no neut	not potent	not potent	no neut	no neut	not potent	not potent	no neut	no neut	no neut	no neut	no neut	no neut	0.998	1.32963	no neut	no neut	not potent	not potent	no neut	no neut	not potent	not potent	not potent	not potent	no neut	no neut	not potent	not potent	not potent	not potent	no neut	no neut	not potent	not potent	not potent	not potent	no neut	no neut	no neut	no neut
MGRM-Chronic-B-016.c05	0.999	1.50911	0.999	1.4144	0.999	1.30283	0.998	1.40276	0.999	1.31631	0.992	1.0338	0.999	1.58482	0.992	1.23679	not potent	not potent	no neut	no neut	no neut	no neut	no neut	no neut	no neut	no neut	no neut	no neut	no neut	no neut	no neut	no neut	no neut	no neut	no neut	no neut	no neut	no neut	not potent	not potent	no neut	no neut	no neut	no neut	no neut	no neut	0.902	0.367441
MGRM-Chronic-B-017.c01	no neut	no neut	no neut	no neut	no neut	no neut	no neut	no neut	no neut	no neut	no neut	no neut	no neut	no neut	not potent	not potent	no neut	no neut	no neut	no neut	no neut	no neut	no neut	no neut	no neut	no neut	0.973	0.588271	0.987	0.65712	0.972	0.771323	not potent	not potent	0.988	0.661193	not potent	not potent	no neut	no neut	no neut	no neut	not potent	not potent	not potent	not potent	0.985	0.694964
MGRM-Chronic-B-017.c05	no neut	no neut	no neut	no neut	no neut	no neut	no neut	no neut	no neut	no neut	no neut	no neut	no neut	no neut	not potent	not potent	no neut	no neut	no neut	no neut	no neut	no neut	no neut	no neut	no neut	no neut	0.972	0.775114	0.986	0.879709	0.972	0.798245	not potent	not potent	0.985	0.836877	0.985	1.00013	not potent	not potent	no neut	no neut	no neut	no neut	not potent	not potent	0.978	0.638999
MGRM-Chronic-B-017.c13	not potent	not potent	not potent	not potent	no neut	no neut	no neut	no neut	no neut	no neut	no neut	no neut	no neut	no neut	0.949	0.949462	no neut	no neut	no neut	no neut	no neut	no neut	no neut	no neut	no neut	no neut	0.982	0.611496	0.988	0.572257	0.996	0.829593	0.867	0.484153	0.989	0.758962	0.985	0.756099	no neut	no neut	no neut	no neut	not potent	not potent	no neut	no neut	0.995	1.20029
MGRM-Chronic-B-018.c05	no neut	no neut	no neut	no neut	not potent	not potent	0.961	0.701412	0.997	1.50389	0.968	1.21903	0.999	1.03418	0.991	1.26157	not potent	not potent	not potent	not potent	no neut	no neut	no neut	no neut	no neut	no neut	0.979	0.635685	0.975	0.755853	0.967	0.689879	0.902	0.563176	0.981	0.686194	not potent	not potent	no neut	no neut	not potent	not potent	no neut	no neut	no neut	no neut	0.891	0.570962
MGRM-Chronic-B-019.c13	0.983	0.825764	not potent	not potent	not potent	not potent	no neut	no neut	not potent	not potent	no neut	no neut	0.991	1.32213	not potent	not potent	no neut	no neut	no neut	no neut	not potent	not potent	no neut	no neut	no neut	no neut	not potent	not potent	0.882	0.339313	not potent	not potent	no neut	no neut	0.862	0.526204	not potent	not potent	not potent	not potent	not potent	not potent	not potent	not potent	0.991	0.909616	not potent	not potent
MGRM-Chronic-B-019.c15	not potent	not potent	not potent	not potent	not potent	not potent	no neut	no neut	no neut	no neut	no neut	no neut	0.999	0.837047	not potent	not potent	no neut	no neut	no neut	no neut	0.854	0.528377	no neut	no neut	no neut	no neut	0.999	1.21031	0.999	1.29257	0.998	1.04742	0.957	0.769581	0.997	1.25645	not potent	not potent	not potent	not potent	not potent	not potent	no neut	no neut	no neut	no neut	0.956	0.81727
MGRM-Chronic-B-022.c03	no neut	no neut	no neut	no neut	no neut	no neut	not potent	not potent	0.944	0.506245	0.93	0.505178	0.997	0.890193	0.969	0.451637	0.995	1.12465	0.981	0.65625	no neut	no neut	no neut	no neut	no neut	no neut	no neut	no neut	no neut	no neut	no neut	no neut	no neut	no neut	no neut	no neut	0.997	1.24395	0.899	0.81077	no neut	no neut	not potent	not potent	no neut	no neut	0.861	0.315824
MGRM-Chronic-B-022.c10	no neut	no neut	no neut	no neut	no neut	no neut	not potent	not potent	0.91	0.712309	0.951	0.720289	0.998	1.40359	no neut	no neut	0.995	1.02869	0.979	1.07467	no neut	no neut	no neut	no neut	no neut	no neut	not potent	not potent	not potent	not potent	not potent	not potent	no neut	no neut	not potent	not potent	0.999	0.924978	0.953	0.675651	no neut	no neut	0.904	0.726776	no neut	no neut	not potent	not potent
MGRM-Chronic-B-023.c01	0.999	1.39761	0.999	0.905263	0.997	0.930637	no neut	no neut	no neut	no neut	no neut	no neut	no neut	no neut	0.999	1.00961	no neut	no neut	no neut	no neut	0.883	0.676234	no neut	no neut	no neut	no neut	0.87	0.378228	0.867	0.39317	0.907	0.566777	no neut	no neut	0.897	0.474631	0.999	1.07027	0.965	0.887674	0.96	1.15701	no neut	no neut	no neut	no neut	0.961	0.534424
MGRM-Chronic-B-023.c08	0.999	0.87484	0.999	1.05169	0.999	0.815669	no neut	no neut	no neut	no neut	no neut	no neut	no neut	no neut	0.997	0.916118	no neut	no neut	no neut	no neut	0.963	0.61175	no neut	no neut	no neut	no neut	0.942	0.357518	0.889	0.369655	0.916	0.483057	no neut	no neut	0.897	0.81052	0.998	1.30147	0.974	0.911135	0.963	1.37739	no neut	no neut	no neut	no neut	0.895	0.426115
MGRM-Chronic-B-024.c04	not potent	not potent	not potent	not potent	no neut	no neut	no neut	no neut	no neut	no neut	no neut	no neut	no neut	no neut	no neut	no neut	no neut	no neut	no neut	no neut	no neut	no neut	no neut	no neut	no neut	no neut	no neut	no neut	no neut	no neut	no neut	no neut	no neut	no neut	no neut	no neut	no neut	no neut	no neut	no neut	no neut	no neut	not potent	not potent	no neut	no neut	no neut	no neut
MGRM-Chronic-B-024.c09	0.997	0.656382	0.996	1.13692	not potent	not potent	no neut	no neut	no neut	no neut	no neut	no neut	no neut	no neut	0.926	0.892837	0.969	0.516999	not potent	not potent	no neut	no neut	no neut	no neut	no neut	no neut	0.993	0.646284	0.994	0.526889	0.96	1.06476	0.928	0.504329	0.995	0.687469	not potent	not potent	no neut	no neut	no neut	no neut	not potent	not potent	no neut	no neut	0.951	0.757471
MGRM-D-002.c05	0.946	0.476779	0.999	0.946104	not potent	not potent	0.931	0.538559	0.865	0.443425	not potent	not potent	0.989	0.932529	0.91	0.480922	not potent	not potent	no neut	no neut	no neut	no neut	no neut	no neut	no neut	no neut	no neut	no neut	no neut	no neut	no neut	no neut	no neut	no neut	no neut	no neut	not potent	not potent	no neut	no neut	no neut	no neut	no neut	no neut	no neut	no neut	not potent	not potent
MGRM-D-002.c14	0.999	1.21089	0.999	0.920538	0.991	1.07452	0.95	0.606182	0.954	0.805306	not potent	not potent	0.995	0.898822	0.999	1.14121	0.909	0.393912	0.885	0.483797	no neut	no neut	no neut	no neut	no neut	no neut	no neut	no neut	no neut	no neut	no neut	no neut	no neut	no neut	no neut	no neut	0.995	1.14948	not potent	not potent	no neut	no neut	not potent	not potent	no neut	no neut	0.952	0.474927
MGRM-D-003.c11	not potent	not potent	no neut	no neut	not potent	not potent	0.984	0.973643	0.998	1.11241	0.998	1.04209	0.994	0.976133	0.999	1.12819	0.9	0.48163	not potent	not potent	no neut	no neut	no neut	no neut	no neut	no neut	no neut	no neut	no neut	no neut	no neut	no neut	no neut	no neut	no neut	no neut	no neut	no neut	no neut	no neut	no neut	no neut	not potent	not potent	no neut	no neut	0.974	0.601464
MGRM-D-003.c16	not potent	not potent	no neut	no neut	0.925	0.981984	0.999	1.08266	0.998	1.23139	0.999	1.0621	0.998	0.875035	0.99	0.939925	0.994	0.823568	0.916	0.559396	no neut	no neut	no neut	no neut	no neut	no neut	no neut	no neut	no neut	no neut	no neut	no neut	no neut	no neut	no neut	no neut	not potent	not potent	no neut	no neut	no neut	no neut	not potent	not potent	no neut	no neut	0.899	0.676003
MGRM-D-004.c07	no neut	no neut	no neut	no neut	no neut	no neut	no neut	no neut	no neut	no neut	no neut	no neut	no neut	no neut	0.998	0.964611	no neut	no neut	no neut	no neut	no neut	no neut	no neut	no neut	no neut	no neut	no neut	no neut	no neut	no neut	no neut	no neut	no neut	no neut	no neut	no neut	no neut	no neut	no neut	no neut	no neut	no neut	not potent	not potent	no neut	no neut	0.998	0.83242
MGRM-D-004.c10	no neut	no neut	no neut	no neut	no neut	no neut	0.992	1.06569	no neut	no neut	no neut	no neut	not potent	not potent	0.992	0.766319	0.964	0.675917	0.932	0.778117	no neut	no neut	no neut	no neut	no neut	no neut	no neut	no neut	no neut	no neut	no neut	no neut	no neut	no neut	no neut	no neut	no neut	no neut	not potent	not potent	no neut	no neut	not potent	not potent	no neut	no neut	0.967	0.640363
MGRM-D-004.c16	no neut	no neut	no neut	no neut	no neut	no neut	not potent	not potent	no neut	no neut	no neut	no neut	no neut	no neut	0.989	0.833641	0.874	0.491417	not potent	not potent	no neut	no neut	no neut	no neut	no neut	no neut	no neut	no neut	no neut	no neut	no neut	no neut	no neut	no neut	no neut	no neut	not potent	not potent	not potent	not potent	no neut	no neut	not potent	not potent	no neut	no neut	0.976	0.722478
MGRM-D-005.c11	no neut	no neut	no neut	no neut	no neut	no neut	no neut	no neut	not potent	not potent	no neut	no neut	not potent	not potent	0.717	0.860959	no neut	no neut	no neut	no neut	no neut	no neut	no neut	no neut	no neut	no neut	no neut	no neut	not potent	not potent	not potent	not potent	no neut	no neut	not potent	not potent	no neut	no neut	no neut	no neut	not potent	not potent	no neut	no neut	no neut	no neut	not potent	not potent
MGRM-D-005.c12	0.999	0.983875	0.999	0.845712	0.999	0.99906	0.999	0.994403	0.999	0.936274	0.998	0.957263	0.999	0.924117	no neut	no neut	no neut	no neut	no neut	no neut	no neut	no neut	no neut	no neut	no neut	no neut	0.935	0.43686	0.971	0.624197	0.948	0.556967	88.5%	0.510661	0.982	0.705292	no neut	no neut	no neut	no neut	not potent	not potent	no neut	no neut	no neut	no neut	no neut	no neut
MGRM-D-006.c05	not potent	not potent	0.988	0.619077	not potent	not potent	0.998	1.05654	0.999	1.1599	0.999	1.08959	0.999	0.962355	0.935	0.591261	not potent	not potent	no neut	no neut	no neut	no neut	no neut	no neut	no neut	no neut	no neut	no neut	no neut	no neut	no neut	no neut	no neut	no neut	no neut	no neut	0.999	1.1483	no neut	no neut	not potent	not potent	no neut	no neut	no neut	no neut	0.822	0.423509
MGRM-D-006.c16	0.998	0.626177	0.999	0.83379	0.999	1.02072	0.999	1.08981	0.999	0.98556	0.999	1.06597	0.999	1.07004	no neut	no neut	0.999	0.773772	0.922	0.564232	0.977	0.529078	0.998	0.859643	0.993	0.703502	not potent	not potent	not potent	not potent	not potent	not potent	no neut	no neut	not potent	not potent	0.999	1.11387	not potent	not potent	0.999	1.15327	not potent	not potent	not potent	not potent	no neut	no neut
MGRM-D-007.c03	no neut	no neut	not potent	not potent	no neut	no neut	no neut	no neut	no neut	no neut	no neut	no neut	0.997	0.952929	not potent	not potent	not potent	not potent	not potent	not potent	no neut	no neut	no neut	no neut	no neut	no neut	0.988	0.74912	0.991	0.591138	0.997	0.835816	0.969	0.599706	0.994	0.719345	not potent	not potent	not potent	not potent	no neut	no neut	not potent	not potent	not potent	not potent	0.931	0.523824
MGRM-D-008.c02	no neut	no neut	no neut	no neut	no neut	no neut	not potent	not potent	no neut	no neut	no neut	no neut	0.985	0.795177	not potent	not potent	no neut	no neut	no neut	no neut	no neut	no neut	no neut	no neut	no neut	no neut	0.941	0.526505	0.932	0.527515	0.952	0.510192	no neut	no neut	0.904	0.478063	not potent	not potent	no neut	no neut	no neut	no neut	no neut	no neut	no neut	no neut	no neut	no neut
MGRM-D-009-c.12	0.903	0.569666	0.978	0.817967	0.907	0.795356	no neut	no neut	not potent	not potent	no neut	no neut	0.985	0.605507	0.955	0.611718	no neut	no neut	no neut	no neut	no neut	no neut	no neut	no neut	no neut	no neut	no neut	no neut	no neut	no neut	no neut	no neut	no neut	no neut	no neut	no neut	not potent	not potent	not potent	not potent	no neut	no neut	not potent	not potent	no neut	no neut	0.89	0.286657
MGRM-D-009.c09	no neut	no neut	not potent	not potent	not potent	not potent	no neut	no neut	no neut	no neut	no neut	no neut	not potent	not potent	0.886	0.918998	no neut	no neut	no neut	no neut	no neut	no neut	no neut	no neut	no neut	no neut	no neut	no neut	no neut	no neut	no neut	no neut	no neut	no neut	no neut	no neut	no neut	no neut	not potent	not potent	no neut	no neut	not potent	not potent	no neut	no neut	0.935	0.281905
MGRM-D-010-c.01	no neut	no neut	not potent	not potent	not potent	not potent	0.999	1.12485	0.999	1.22444	0.999	1.41937	0.999	1.23435	0.999	1.12076	0.995	0.677212	0.981	0.662476	0.999	0.959221	no neut	no neut	no neut	no neut	0.964	0.461204	0.96	0.467834	0.958	0.600623	no neut	no neut	0.95	0.645648	not potent	not potent	no neut	no neut	0.996	1.20479	not potent	not potent	no neut	no neut	0.994	0.742184
MGRM-D-010-c.12	no neut	no neut	no neut	no neut	no neut	no neut	not potent	not potent	not potent	not potent	no neut	no neut	no neut	no neut	0.999	0.974686	not potent	not potent	no neut	no neut	no neut	no neut	no neut	no neut	no neut	no neut	no neut	no neut	no neut	no neut	no neut	no neut	no neut	no neut	no neut	no neut	0.999	0.968514	not potent	not potent	0.982	1.12226	not potent	not potent	no neut	no neut	0.988	0.710923
MGRM-D-010-c.13	no neut	no neut	no neut	no neut	no neut	no neut	0.999	1.14904	0.999	1.12517	0.999	0.987188	0.999	1.10758	0.999	1.10605	0.997	0.932948	0.999	0.961085	no neut	no neut	no neut	no neut	no neut	no neut	0.949	0.463094	0.968	0.463097	0.968	0.617635	no neut	no neut	0.967	0.628736	0.998	1.02328	not potent	not potent	0.983	1.10715	not potent	not potent	no neut	no neut	0.995	0.764908
MGRM-D-010-c.14	no neut	no neut	not potent	not potent	not potent	not potent	0.999	1.19577	0.999	1.18057	0.999	1.14155	0.999	1.28441	0.996	0.820744	0.984	0.576065	0.981	0.58717	0.999	1.01099	no neut	no neut	no neut	no neut	not potent	not potent	not potent	not potent	not potent	not potent	no neut	no neut	not potent	not potent	no neut	no neut	no neut	no neut	0.981	1.07973	no neut	no neut	no neut	no neut	0.954	0.49771
MGRM-D-011-c.09	0.999	0.990085	0.999	0.901641	0.999	1.06202	0.999	1.18002	0.999	1.10353	0.999	1.0781	0.999	1.21841	0.998	0.867976	0.999	0.875211	0.883	0.486124	no neut	no neut	no neut	no neut	not potent	not potent	0.945	0.44269	0.956	0.373854	0.951	0.440275	no neut	no neut	0.96	0.583849	0.999	1.02801	no neut	no neut	0.958	1.11405	not potent	not potent	not potent	not potent	0.991	0.737995
MGRM-D-011-c.14	0.999	1.57518	0.999	1.03956	0.999	1.06643	0.999	1.22809	0.999	1.1564	0.999	1.17335	0.999	1.05404	0.999	1.05885	0.999	0.950635	0.917	0.524554	no neut	no neut	no neut	no neut	no neut	no neut	no neut	no neut	no neut	no neut	no neut	no neut	no neut	no neut	no neut	no neut	0.999	1.20881	no neut	no neut	not potent	not potent	not potent	not potent	no neut	no neut	0.988	0.755544
MGRM-D-012.c07	no neut	no neut	no neut	no neut	no neut	no neut	no neut	no neut	no neut	no neut	no neut	no neut	no neut	no neut	not potent	not potent	no neut	no neut	no neut	no neut	no neut	no neut	no neut	no neut	no neut	no neut	no neut	no neut	no neut	no neut	no neut	no neut	no neut	no neut	no neut	no neut	0.998	0.950431	0.845	0.516105	no neut	no neut	0.833	0.421725	0.991	0.534743	0.823	0.388839
MGRM-D-013.c16	no neut	no neut	no neut	no neut	no neut	no neut	no neut	no neut	no neut	no neut	no neut	no neut	not potent	not potent	0.804	0.304593	not potent	not potent	not potent	not potent	no neut	no neut	no neut	no neut	no neut	no neut	0.841	0.314952	0.96	1.48074	0.898	0.487399	not potent	not potent	0.93	0.483082	0.998	0.99399	not potent	not potent	no neut	no neut	not potent	not potent	no neut	no neut	0.709	0.142451
MGRM-D-014.c01	0.999	1.46962	0.999	1.22351	0.999	1.08363	0.999	1.2374	0.998	1.44533	0.993	1.29565	0.999	1.41908	0.999	1.26863	0.99	0.571304	not potent	not potent	not potent	not potent	no neut	no neut	no neut	no neut	0.969	0.410776	0.974	0.519307	0.976	0.45744	0.708	0.14012	0.972	0.449019	0.999	1.09741	not potent	not potent	no neut	no neut	not potent	not potent	not potent	not potent	0.999	2.14778
MGRM-D-014.c03	0.999	0.848056	0.999	1.15	0.999	0.840923	not potent	not potent	0.946	0.696959	not potent	not potent	0.998	0.69226	no neut	no neut	0.988	0.971894	0.904	0.556887	not potent	not potent	no neut	no neut	no neut	no neut	not potent	not potent	0.991	1.14325	not potent	not potent	not potent	not potent	0.991	0.931462	not potent	not potent	0.836	0.451182	no neut	no neut	not potent	not potent	no neut	no neut	no neut	no neut
MGRM-D-014.c06	0.999	1.00527	0.999	0.949395	0.999	1.11295	0.995	0.784541	0.999	0.858175	not potent	not potent	0.999	0.904889	0.999	1.45823	0.971	0.619621	not potent	not potent	not potent	not potent	no neut	no neut	no neut	no neut	0.913	0.2814	0.962	0.358669	0.922	0.357861	no neut	no neut	0.939	0.346994	0.992	0.794926	not potent	not potent	no neut	no neut	not potent	not potent	no neut	no neut	0.998	1.34382
MGRM-D-014.c08	0.998	0.822793	0.999	1.0461	0.999	0.771715	0.947	0.570089	0.964	0.542222	not potent	not potent	0.996	0.751519	no neut	no neut	0.991	0.983302	0.938	0.770728	0.877	0.895732	no neut	no neut	no neut	no neut	0.986	0.667987	0.996	0.957465	0.961	0.887787	not potent	not potent	0.996	0.677726	not potent	not potent	0.98	0.545575	no neut	no neut	0.914	0.551599	no neut	no neut	no neut	no neut
MGRM-D-015.c07	0.999	1.10625	0.998	0.958257	0.999	0.920968	0.994	0.959149	0.999	1.12609	not potent	not potent	0.993	0.859578	no neut	no neut	no neut	no neut	no neut	no neut	no neut	no neut	no neut	no neut	no neut	no neut	no neut	no neut	no neut	no neut	no neut	no neut	no neut	no neut	no neut	no neut	no neut	no neut	not potent	not potent	no neut	no neut	no neut	no neut	no neut	no neut	no neut	no neut
MGRM-D-015.c16	0.999	1.24459	0.981	0.762017	0.999	1.14926	no neut	no neut	0.997	0.989565	no neut	no neut	no neut	no neut	no neut	no neut	no neut	no neut	no neut	no neut	no neut	no neut	no neut	no neut	no neut	no neut	no neut	no neut	no neut	no neut	no neut	no neut	no neut	no neut	no neut	no neut	no neut	no neut	no neut	no neut	no neut	no neut	not potent	not potent	no neut	no neut	no neut	no neut
MGRM-D-016.c01	no neut	no neut	no neut	no neut	no neut	no neut	no neut	no neut	no neut	no neut	no neut	no neut	no neut	no neut	0.984	0.835908	no neut	no neut	no neut	no neut	no neut	no neut	no neut	no neut	no neut	no neut	no neut	no neut	no neut	no neut	no neut	no neut	no neut	no neut	no neut	no neut	0.999	0.909807	not potent	not potent	no neut	no neut	not potent	not potent	0.967	0.713724	0.989	0.802083
MGRM-D-016.c14	no neut	no neut	no neut	no neut	no neut	no neut	no neut	no neut	no neut	no neut	no neut	no neut	no neut	no neut	no neut	no neut	no neut	no neut	no neut	no neut	no neut	no neut	no neut	no neut	no neut	no neut	no neut	no neut	no neut	no neut	no neut	no neut	no neut	no neut	no neut	no neut	0.999	1.12045	not potent	not potent	no neut	no neut	not potent	not potent	0.999	0.794329	0.763	0.258133
MGRM-D-017.c07	no neut	no neut	no neut	no neut	no neut	no neut	no neut	no neut	no neut	no neut	no neut	no neut	no neut	no neut	0.997	0.816924	not potent	not potent	not potent	not potent	no neut	no neut	no neut	no neut	no neut	no neut	not potent	not potent	0.859	0.334939	0.891	0.62271	no neut	no neut	0.926	0.428671	0.986	1.33983	not potent	not potent	no neut	no neut	not potent	not potent	no neut	no neut	0.977	0.674209
MGRM-D-017.c13	no neut	no neut	no neut	no neut	no neut	no neut	no neut	no neut	no neut	no neut	no neut	no neut	no neut	no neut	0.997	0.837694	not potent	not potent	not potent	not potent	no neut	no neut	no neut	no neut	no neut	no neut	not potent	not potent	not potent	not potent	not potent	not potent	no neut	no neut	not potent	not potent	0.996	0.767919	not potent	not potent	no neut	no neut	not potent	not potent	no neut	no neut	0.988	0.623237
MGRM-D-019.c02	no neut	no neut	no neut	no neut	no neut	no neut	no neut	no neut	no neut	no neut	no neut	no neut	no neut	no neut	0.76	0.160054	no neut	no neut	no neut	no neut	no neut	no neut	no neut	no neut	no neut	no neut	not potent	not potent	not potent	not potent	no neut	no neut	no neut	no neut	not potent	not potent	not potent	not potent	not potent	not potent	no neut	no neut	no neut	no neut	no neut	no neut	0.795	0.182483
MGRM-D-019.c12	no neut	no neut	no neut	no neut	no neut	no neut	no neut	no neut	no neut	no neut	no neut	no neut	no neut	no neut	0.996	0.813237	no neut	no neut	no neut	no neut	no neut	no neut	no neut	no neut	no neut	no neut	0.957	0.481281	0.961	0.444029	0.954	0.539017	no neut	no neut	0.969	0.607882	0.85	0.461521	not potent	not potent	no neut	no neut	not potent	not potent	no neut	no neut	0.988	0.583343
MGRM-D-020.c06	0.998	0.854232	0.999	0.77035	0.997	0.668339	0.998	0.800524	0.999	0.629461	0.998	0.933643	0.998	0.74072	not potent	not potent	0.861	0.343324	not potent	not potent	no neut	no neut	no neut	no neut	no neut	no neut	no neut	no neut	no neut	no neut	no neut	no neut	no neut	no neut	no neut	no neut	0.997	0.886938	no neut	no neut	no neut	no neut	0.866	0.521014	no neut	no neut	no neut	no neut
MGRM-D-020.c10	0.996	0.917218	0.999	0.798318	0.998	0.718435	0.974	0.701355	0.995	0.888745	0.995	0.846564	0.975	0.803394	not potent	not potent	not potent	not potent	no neut	no neut	no neut	no neut	no neut	no neut	no neut	no neut	no neut	no neut	no neut	no neut	no neut	no neut	no neut	no neut	no neut	no neut	0.997	0.954936	no neut	no neut	no neut	no neut	no neut	no neut	no neut	no neut	no neut	no neut
MGRM-D-021.c08	no neut	no neut	no neut	no neut	no neut	no neut	0.999	1.17972	0.966	0.651785	0.998	1.05385	0.999	1.09607	no neut	no neut	0.999	1.21649	0.999	0.94704	no neut	no neut	no neut	no neut	no neut	no neut	no neut	no neut	no neut	no neut	no neut	no neut	no neut	no neut	no neut	no neut	no neut	no neut	no neut	no neut	no neut	no neut	not potent	not potent	not potent	not potent	no neut	no neut
MGRM-D-022.c09	no neut	no neut	no neut	no neut	no neut	no neut	no neut	no neut	no neut	no neut	no neut	no neut	no neut	no neut	no neut	no neut	no neut	no neut	no neut	no neut	no neut	no neut	no neut	no neut	no neut	no neut	no neut	no neut	no neut	no neut	no neut	no neut	no neut	no neut	no neut	no neut	no neut	no neut	not potent	not potent	no neut	no neut	not potent	not potent	not potent	not potent	no neut	no neut
MGRM-D-022.c15	no neut	no neut	no neut	no neut	no neut	no neut	no neut	no neut	no neut	no neut	no neut	no neut	no neut	no neut	no neut	no neut	no neut	no neut	no neut	no neut	no neut	no neut	no neut	no neut	no neut	no neut	no neut	no neut	no neut	no neut	no neut	no neut	no neut	no neut	no neut	no neut	0.996	1.02843	no neut	no neut	no neut	no neut	no neut	no neut	no neut	no neut	no neut	no neut
MGRM-D-023.c09	not potent	not potent	not potent	not potent	no neut	no neut	0.997	0.962948	0.998	0.826629	0.991	0.805487	0.997	1.10643	no neut	no neut	0.996	1.43007	0.997	0.848255	no neut	no neut	no neut	no neut	no neut	no neut	no neut	no neut	not potent	not potent	not potent	not potent	no neut	no neut	not potent	not potent	not potent	not potent	no neut	no neut	no neut	no neut	0.685	0.815296	no neut	no neut	no neut	no neut
MGRM-D-024.c10	0.999	0.865577	0.987	0.726888	0.999	1.36578	no neut	no neut	0.949	0.978432	not potent	not potent	0.984	0.796206	0.983	0.942754	not potent	not potent	no neut	no neut	no neut	no neut	no neut	no neut	no neut	no neut	no neut	no neut	no neut	no neut	no neut	no neut	no neut	no neut	no neut	no neut	no neut	no neut	no neut	no neut	no neut	no neut	not potent	not potent	no neut	no neut	0.924	0.401232
MGRM-D-024.c15	0.999	1.46883	0.997	0.835888	0.998	1.07545	no neut	no neut	0.995	0.948609	not potent	not potent	0.997	1.12695	0.993	1.08699	not potent	not potent	no neut	no neut	no neut	no neut	no neut	no neut	no neut	no neut	no neut	no neut	no neut	no neut	no neut	no neut	no neut	no neut	no neut	no neut	no neut	no neut	not potent	not potent	no neut	no neut	not potent	not potent	not potent	not potent	0.887	0.295832
MGRM-D-025.c11	0.99	0.770228	0.992	0.682687	not potent	not potent	no neut	no neut	not potent	not potent	no neut	no neut	not potent	not potent	no neut	no neut	no neut	no neut	no neut	no neut	no neut	no neut	no neut	no neut	no neut	no neut	no neut	no neut	no neut	no neut	no neut	no neut	no neut	no neut	no neut	no neut	0.992	0.885043	no neut	no neut	no neut	no neut	not potent	not potent	no neut	no neut	no neut	no neut
MGRM-D-025.c14	no neut	no neut	no neut	no neut	no neut	no neut	no neut	no neut	not potent	not potent	no neut	no neut	no neut	no neut	no neut	no neut	0.961	0.586181	no neut	no neut	no neut	no neut	no neut	no neut	no neut	no neut	no neut	no neut	no neut	no neut	no neut	no neut	no neut	no neut	no neut	no neut	0.999	1.03341	not potent	not potent	no neut	no neut	not potent	not potent	no neut	no neut	no neut	no neut
MGRM-D-026.c14	no neut	no neut	no neut	no neut	not potent	not potent	no neut	no neut	no neut	no neut	no neut	no neut	no neut	no neut	not potent	not potent	no neut	no neut	no neut	no neut	no neut	no neut	no neut	no neut	no neut	no neut	no neut	no neut	no neut	no neut	no neut	no neut	no neut	no neut	no neut	no neut	no neut	no neut	not potent	not potent	not potent	not potent	no neut	no neut	no neut	no neut	no neut	no neut
MGRM-D-026.c15	no neut	no neut	no neut	no neut	no neut	no neut	no neut	no neut	no neut	no neut	no neut	no neut	not potent	not potent	no neut	no neut	no neut	no neut	no neut	no neut	no neut	no neut	no neut	no neut	no neut	no neut	not potent	not potent	not potent	not potent	not potent	not potent	no neut	no neut	not potent	not potent	not potent	not potent	not potent	not potent	no neut	no neut	not potent	not potent	not potent	not potent	no neut	no neut
MGRM-D-027.c03	no neut	no neut	no neut	no neut	no neut	no neut	0.988	0.987638	0.997	1.11916	0.995	1.53243	0.995	1.02094	not potent	not potent	0.95	1.57245	0.894	0.497658	no neut	no neut	no neut	no neut	no neut	no neut	no neut	no neut	no neut	no neut	no neut	no neut	no neut	no neut	no neut	no neut	no neut	no neut	not potent	not potent	no neut	no neut	not potent	not potent	no neut	no neut	not potent	not potent
MGRM-D-027.c12	no neut	no neut	no neut	no neut	no neut	no neut	0.993	1.09267	0.999	1.31895	0.999	1.17215	0.999	1.15951	not potent	not potent	0.982	0.628499	0.914	0.48159	no neut	no neut	no neut	no neut	no neut	no neut	no neut	no neut	no neut	no neut	no neut	no neut	no neut	no neut	no neut	no neut	no neut	no neut	not potent	not potent	no neut	no neut	not potent	not potent	no neut	no neut	not potent	not potent
MGRM-D-028.c06	0.999	1.12736	0.997	0.738931	0.999	1.21959	no neut	no neut	not potent	not potent	no neut	no neut	not potent	not potent	not potent	not potent	0.993	0.833826	not potent	not potent	no neut	no neut	no neut	no neut	no neut	no neut	no neut	no neut	no neut	no neut	no neut	no neut	no neut	no neut	no neut	no neut	not potent	not potent	no neut	no neut	no neut	no neut	not potent	not potent	not potent	not potent	not potent	not potent
MGRM-D-028.c12	0.996	0.783287	not potent	not potent	not potent	not potent	no neut	no neut	no neut	no neut	no neut	no neut	no neut	no neut	no neut	no neut	not potent	not potent	no neut	no neut	no neut	no neut	no neut	no neut	no neut	no neut	no neut	no neut	no neut	no neut	no neut	no neut	no neut	no neut	no neut	no neut	not potent	not potent	no neut	no neut	no neut	no neut	no neut	no neut	0.982	0.913232	no neut	no neut
MGRM-D-029.c03	no neut	no neut	no neut	no neut	no neut	no neut	no neut	no neut	no neut	no neut	no neut	no neut	no neut	no neut	no neut	no neut	no neut	no neut	no neut	no neut	not potent	not potent	no neut	no neut	no neut	no neut	0.918	0.442027	0.978	0.794456	0.916	0.596225	not potent	not potent	0.979	0.484363	not potent	not potent	not potent	not potent	not potent	not potent	not potent	not potent	no neut	no neut	no neut	no neut
MGRM-D-029.c10	no neut	no neut	no neut	no neut	no neut	no neut	no neut	no neut	no neut	no neut	no neut	no neut	no neut	no neut	no neut	no neut	no neut	no neut	no neut	no neut	not potent	not potent	no neut	no neut	no neut	no neut	0.933	0.525471	0.977	0.431184	0.954	0.730228	not potent	not potent	0.961	0.528382	not potent	not potent	no neut	no neut	no neut	no neut	not potent	not potent	no neut	no neut	no neut	no neut
MGRM-F1-001.c13	no neut	no neut	no neut	no neut	no neut	no neut	no neut	no neut	no neut	no neut	no neut	no neut	no neut	no neut	no neut	no neut	no neut	no neut	no neut	no neut	no neut	no neut	no neut	no neut	no neut	no neut	no neut	no neut	no neut	no neut	no neut	no neut	no neut	no neut	no neut	no neut	0.998	1.13161	not potent	not potent	no neut	no neut	not potent	not potent	no neut	no neut	no neut	no neut
MGRM-F1-002.c11	0.999	1.06644	0.999	1.26173	0.999	1.10298	no neut	no neut	no neut	no neut	no neut	no neut	not potent	not potent	0.983	0.81613	0.906	0.397042	0.877	0.437004	no neut	no neut	no neut	no neut	no neut	no neut	not potent	not potent	no neut	no neut	not potent	not potent	no neut	no neut	not potent	not potent	not potent	not potent	no neut	no neut	no neut	no neut	no neut	no neut	no neut	no neut	0.801	0.252004
MGRM-F1-002.c16	0.999	1.39118	0.999	1.2578	0.999	1.27702	not potent	not potent	no neut	no neut	no neut	no neut	0.993	0.668088	0.998	1.2989	0.96	0.512648	0.854	0.430538	no neut	no neut	no neut	no neut	no neut	no neut	0.913	0.434896	0.893	0.496981	0.903	0.472526	not potent	not potent	0.877	0.379201	not potent	not potent	not potent	not potent	0.964	0.990019	not potent	not potent	no neut	no neut	0.977	0.718048
MGRM-F1-004-c05	not potent	not potent	not potent	not potent	not potent	not potent	0.998	1.13596	0.999	1.15444	0.999	1.29872	0.999	1.13452	0.935	0.704826	0.998	1.1231	0.996	0.833341	0.987	1.36031	no neut	no neut	no neut	no neut	0.993	0.761541	0.997	0.759202	0.996	0.708779	0.977	0.636848	0.998	0.90145	0.998	1.11365	not potent	not potent	no neut	no neut	not potent	not potent	no neut	no neut	0.764	0.252627
MGRM-F1-005.c10	0.999	1.05276	0.999	1.00159	0.999	0.819415	0.999	0.958609	0.999	0.982351	0.999	0.901039	0.999	1.06007	no neut	no neut	not potent	not potent	no neut	no neut	no neut	no neut	not potent	not potent	no neut	no neut	no neut	no neut	not potent	not potent	no neut	no neut	no neut	no neut	not potent	not potent	not potent	not potent	not potent	not potent	no neut	no neut	not potent	not potent	no neut	no neut	no neut	no neut
MGRM-F1-007.c05	1	0.954475	1	1.0272	1	1.0426	not potent	not potent	0.996	0.916678	no neut	no neut	0.99	0.92445	no neut	no neut	no neut	no neut	no neut	no neut	no neut	no neut	no neut	no neut	no neut	no neut	not potent	not potent	not potent	not potent	no neut	no neut	no neut	no neut	not potent	not potent	not potent	not potent	not potent	not potent	no neut	no neut	0.949	0.580801	no neut	no neut	no neut	no neut
MGRM-F1-007.c11	0.994	0.927245	0.993	0.920697	0.994	0.927404	no neut	no neut	no neut	no neut	no neut	no neut	0.981	0.591389	no neut	no neut	no neut	no neut	no neut	no neut	no neut	no neut	no neut	no neut	no neut	no neut	no neut	no neut	no neut	no neut	no neut	no neut	no neut	no neut	no neut	no neut	not potent	not potent	not potent	not potent	no neut	no neut	0.969	0.713473	no neut	no neut	no neut	no neut
MGRM-F1-008.c06	no neut	no neut	no neut	no neut	no neut	no neut	no neut	no neut	no neut	no neut	no neut	no neut	no neut	no neut	no neut	no neut	not potent	not potent	no neut	no neut	no neut	no neut	no neut	no neut	no neut	no neut	not potent	not potent	not potent	not potent	not potent	not potent	no neut	no neut	not potent	not potent	not potent	not potent	0.955	0.469097	no neut	no neut	0.941	0.573067	no neut	no neut	no neut	no neut
MGRM-F1-008.c07	no neut	no neut	no neut	no neut	no neut	no neut	no neut	no neut	no neut	no neut	no neut	no neut	not potent	not potent	no neut	no neut	0.986	0.76737	not potent	not potent	no neut	no neut	no neut	no neut	no neut	no neut	0.963	0.5835	0.981	0.515099	0.993	0.638034	0.939	0.413002	0.981	0.508184	not potent	not potent	not potent	not potent	no neut	no neut	not potent	not potent	no neut	no neut	no neut	no neut
MGRM-F1-010.c02	0.996	1.36028	0.997	1.17093	0.996	1.06111	no neut	no neut	no neut	no neut	no neut	no neut	not potent	not potent	0.996	1.92947	no neut	no neut	no neut	no neut	no neut	no neut	no neut	no neut	no neut	no neut	no neut	no neut	no neut	no neut	no neut	no neut	no neut	no neut	no neut	no neut	0.989	0.892741	0.927	0.632244	no neut	no neut	0.972	0.584541	no neut	no neut	0.993	1.02486
MGRM-F1-011.c08	0.999	0.769591	0.998	0.960566	0.999	1.08748	0.974	0.789099	0.994	1.04033	not potent	not potent	0.999	1.02688	not potent	not potent	no neut	no neut	no neut	no neut	no neut	no neut	no neut	no neut	no neut	no neut	not potent	not potent	0.944	0.656252	not potent	not potent	0.905	0.522792	0.957	0.630217	no neut	no neut	no neut	no neut	no neut	no neut	not potent	not potent	no neut	no neut	0.812	0.372723
MGRM-F1-013.c09	0.999	0.974423	0.998	1.02417	0.999	1.03405	no neut	no neut	not potent	not potent	no neut	no neut	not potent	not potent	not potent	not potent	no neut	no neut	no neut	no neut	not potent	not potent	no neut	no neut	no neut	no neut	0.964	0.513861	0.934	0.618103	0.959	0.446235	not potent	not potent	0.949	0.531086	0.988	0.990045	not potent	not potent	no neut	no neut	not potent	not potent	no neut	no neut	not potent	not potent
MGRM-F1-014.c10	0.998	0.725131	0.986	0.699065	0.998	0.848144	no neut	no neut	no neut	no neut	no neut	no neut	0.994	1.37441	0.997	1.20953	not potent	not potent	no neut	no neut	no neut	no neut	no neut	no neut	no neut	no neut	not potent	not potent	0.999	1.10396	0.998	1.27917	0.994	0.682242	0.998	1.15971	0.998	0.980669	no neut	no neut	no neut	no neut	not potent	not potent	no neut	no neut	0.983	0.631154
MGRM-F1-015-c05	not potent	not potent	no neut	no neut	no neut	no neut	no neut	no neut	no neut	no neut	no neut	no neut	no neut	no neut	no neut	no neut	no neut	no neut	no neut	no neut	0.953	0.92548	no neut	no neut	no neut	no neut	no neut	no neut	no neut	no neut	no neut	no neut	no neut	no neut	no neut	no neut	0.996	1.09928	0.988	0.754326	no neut	no neut	0.983	0.756815	no neut	no neut	no neut	no neut
MGRM-F1-016.c01	not potent	not potent	not potent	not potent	not potent	not potent	no neut	no neut	no neut	no neut	no neut	no neut	not potent	not potent	not potent	not potent	no neut	no neut	no neut	no neut	no neut	no neut	no neut	no neut	no neut	no neut	no neut	no neut	no neut	no neut	no neut	no neut	no neut	no neut	no neut	no neut	0.995	1.02702	no neut	no neut	no neut	no neut	0.614	0.345068	no neut	no neut	not potent	not potent
MGRM-F1-017.c02	not potent	not potent	no neut	no neut	no neut	no neut	no neut	no neut	no neut	no neut	no neut	no neut	not potent	not potent	no neut	no neut	no neut	no neut	no neut	no neut	not potent	not potent	no neut	no neut	no neut	no neut	no neut	no neut	no neut	no neut	no neut	no neut	no neut	no neut	no neut	no neut	not potent	not potent	no neut	no neut	no neut	no neut	not potent	not potent	no neut	no neut	no neut	no neut
MGRM-F1-018.c12	0.999	0.850775	0.988	0.676576	0.999	0.951007	not potent	not potent	not potent	not potent	not potent	not potent	0.993	0.810173	0.991	0.77777	no neut	no neut	no neut	no neut	no neut	no neut	no neut	no neut	no neut	no neut	0.868	0.434293	0.896	0.699778	not potent	not potent	no neut	no neut	0.916	0.736599	0.999	1.16792	no neut	no neut	no neut	no neut	not potent	not potent	no neut	no neut	0.922	0.412602
MGRM-F1-019.c01	0.994	0.688211	0.997	1.2167	0.994	0.69903	no neut	no neut	no neut	no neut	no neut	no neut	0.937	0.447096	not potent	not potent	no neut	no neut	no neut	no neut	no neut	no neut	no neut	no neut	no neut	no neut	0.965	0.698241	0.985	0.509261	0.968	0.683284	0.91	0.805741	0.995	0.798145	not potent	not potent	not potent	not potent	no neut	no neut	0.807	0.91798	no neut	no neut	0.847	0.46338
MGRM-F1-020.c06	0.996	0.888191	0.993	0.99226	0.996	0.870128	no neut	no neut	no neut	no neut	no neut	no neut	0.902	0.498795	0.92	0.699843	not potent	not potent	no neut	no neut	0.995	1.26651	not potent	not potent	0.974	0.679879	0.982	0.706402	0.99	0.496247	0.996	0.843009	0.896	0.409117	0.993	1.04951	not potent	not potent	0.985	0.81989	no neut	no neut	0.994	0.843902	no neut	no neut	0.801	0.246417
MGRM-F1-021.c15	0.991	0.760582	not potent	not potent	0.998	0.847021	no neut	no neut	no neut	no neut	no neut	no neut	no neut	no neut	no neut	no neut	no neut	no neut	no neut	no neut	0.998	0.808024	no neut	no neut	no neut	no neut	no neut	no neut	no neut	no neut	no neut	no neut	no neut	no neut	no neut	no neut	0.997	1.11249	0.992	1.21128	no neut	no neut	0.986	0.719618	no neut	no neut	no neut	no neut
MGRM-F1-022.c05	0.999	0.827537	0.995	0.839304	0.998	0.787441	no neut	no neut	no neut	no neut	no neut	no neut	not potent	not potent	0.961	0.526189	no neut	no neut	no neut	no neut	0.999	0.896252	not potent	not potent	0.998	0.864579	0.938	0.326869	0.948	0.470238	0.968	0.404313	0.905	0.301759	0.961	0.29608	0.995	0.747206	not potent	not potent	no neut	no neut	not potent	not potent	no neut	no neut	no neut	no neut
MGRM-F1-022.c09	0.998	1.22569	0.999	0.874428	0.999	0.831958	0.982	0.733416	0.998	0.647657	0.996	1.18008	0.996	0.711243	no neut	no neut	not potent	not potent	no neut	no neut	0.981	0.707108	no neut	no neut	no neut	no neut	not potent	not potent	not potent	not potent	not potent	not potent	not potent	not potent	not potent	not potent	not potent	not potent	no neut	no neut	no neut	no neut	not potent	not potent	no neut	no neut	no neut	no neut
MGRM-F1-023.c16	0.998	0.876766	0.999	0.82031	0.998	0.74718	0.991	0.647596	0.999	0.805161	0.987	0.704957	0.998	0.725875	no neut	no neut	0.948	0.572276	no neut	no neut	0.989	0.870172	no neut	no neut	no neut	no neut	not potent	not potent	0.992	0.994634	0.987	0.9427	not potent	not potent	0.987	1.06591	0.998	0.871426	not potent	not potent	no neut	no neut	0.911	0.556116	no neut	no neut	no neut	no neut
MGRM-G-001.c01	0.999	1.25659	0.99	0.594319	0.954	0.604842	no neut	no neut	no neut	no neut	no neut	no neut	no neut	no neut	0.894	0.858324	no neut	no neut	no neut	no neut	no neut	no neut	no neut	no neut	no neut	no neut	not potent	not potent	0.879	0.446348	0.846	0.445006	no neut	no neut	not potent	not potent	no neut	no neut	no neut	no neut	no neut	no neut	not potent	not potent	no neut	no neut	no neut	no neut
MGRM-G-001.c02	0.999	0.977852	0.999	1.0578	0.998	1.09711	0.999	1.11799	0.999	1.00185	0.999	0.981943	0.998	0.973671	not potent	not potent	0.995	0.657625	0.978	0.556066	0.994	1.08636	0.994	0.842796	not potent	not potent	not potent	not potent	not potent	not potent	not potent	not potent	no neut	no neut	not potent	not potent	no neut	no neut	not potent	not potent	no neut	no neut	not potent	not potent	no neut	no neut	0.782	0.239597
MGRM-G-002.c06	0.998	0.987271	0.999	0.963593	0.998	0.967466	not potent	not potent	not potent	not potent	0.976	0.722401	0.998	1.57649	0.945	0.677285	not potent	not potent	no neut	no neut	0.998	1.07495	0.999	0.864283	not potent	not potent	0.993	0.783151	0.991	0.935278	0.998	0.835774	0.893	0.862698	0.983	1.0934	0.967	1.02059	not potent	not potent	no neut	no neut	no neut	no neut	no neut	no neut	0.953	0.602902
MGRM-G-002.c10	0.997	0.879478	0.998	1.29496	0.998	1.13537	no neut	no neut	no neut	no neut	no neut	no neut	0.872	0.318171	no neut	no neut	no neut	no neut	no neut	no neut	0.98	0.754497	not potent	not potent	not potent	not potent	0.944	0.864282	0.994	0.838862	not potent	not potent	not potent	not potent	0.983	0.826283	not potent	not potent	0.975	0.889077	no neut	no neut	no neut	no neut	0.995	0.775929	not potent	not potent
MGRM-G-003.c07	no neut	no neut	no neut	no neut	no neut	no neut	no neut	no neut	no neut	no neut	no neut	no neut	no neut	no neut	no neut	no neut	0.993	1.42008	0.967	0.556134	no neut	no neut	no neut	no neut	no neut	no neut	no neut	no neut	no neut	no neut	no neut	no neut	no neut	no neut	no neut	no neut	not potent	not potent	not potent	not potent	no neut	no neut	no neut	no neut	0.985	0.700458	not potent	not potent
MGRM-G-003.c12	no neut	no neut	no neut	no neut	no neut	no neut	no neut	no neut	no neut	no neut	no neut	no neut	no neut	no neut	no neut	no neut	not potent	not potent	no neut	no neut	no neut	no neut	no neut	no neut	no neut	no neut	no neut	no neut	no neut	no neut	no neut	no neut	no neut	no neut	no neut	no neut	not potent	not potent	not potent	not potent	no neut	no neut	0.888	0.649061	no neut	no neut	no neut	no neut
MGRM-G-004.c12	not potent	not potent	no neut	no neut	not potent	not potent	no neut	no neut	no neut	no neut	no neut	no neut	no neut	no neut	no neut	no neut	no neut	no neut	no neut	no neut	no neut	no neut	no neut	no neut	no neut	no neut	no neut	no neut	no neut	no neut	no neut	no neut	no neut	no neut	no neut	no neut	no neut	no neut	no neut	no neut	no neut	no neut	0.803	0.999155	no neut	no neut	no neut	no neut
MGRM-G-005.c14	no neut	no neut	no neut	no neut	no neut	no neut	no neut	no neut	no neut	no neut	no neut	no neut	no neut	no neut	no neut	no neut	no neut	no neut	no neut	no neut	not potent	not potent	no neut	no neut	no neut	no neut	no neut	no neut	no neut	no neut	no neut	no neut	no neut	no neut	no neut	no neut	no neut	no neut	no neut	no neut	no neut	no neut	no neut	no neut	no neut	no neut	no neut	no neut
MGRM-G-006.c01	no neut	no neut	no neut	no neut	no neut	no neut	no neut	no neut	no neut	no neut	no neut	no neut	no neut	no neut	not potent	not potent	no neut	no neut	no neut	no neut	no neut	no neut	no neut	no neut	no neut	no neut	0.932	0.651882	0.992	0.593917	0.968	0.480325	no neut	no neut	0.993	0.638512	not potent	not potent	0.985	1.35368	no neut	no neut	0.933	0.837607	no neut	no neut	not potent	not potent
MGRM-G-007-c.03	no neut	no neut	no neut	no neut	no neut	no neut	not potent	not potent	0.992	0.913847	0.988	0.655993	0.999	0.738129	0.992	0.804249	0.999	1.08466	0.998	0.782622	no neut	no neut	no neut	no neut	no neut	no neut	0.983	0.689931	0.986	0.615741	0.974	0.779898	not potent	not potent	0.981	0.7066	no neut	no neut	no neut	no neut	no neut	no neut	not potent	not potent	no neut	no neut	0.99	0.610127
MGRM-G-008-c.03	0.999	1.09075	0.999	1.10063	0.999	1.12241	no neut	no neut	no neut	no neut	no neut	no neut	no neut	no neut	0.999	0.995895	no neut	no neut	no neut	no neut	not potent	not potent	not potent	not potent	no neut	no neut	no neut	no neut	no neut	no neut	no neut	no neut	no neut	no neut	no neut	no neut	0.999	1.09715	not potent	not potent	no neut	no neut	not potent	not potent	no neut	no neut	0.996	0.831219
MGRM-G-009-c02	0.999	1.07567	0.999	0.722412	not potent	not potent	no neut	no neut	no neut	no neut	no neut	no neut	no neut	no neut	not potent	not potent	no neut	no neut	no neut	no neut	no neut	no neut	no neut	no neut	no neut	no neut	not potent	not potent	not potent	not potent	not potent	not potent	no neut	no neut	not potent	not potent	0.999	1.13746	not potent	not potent	no neut	no neut	not potent	not potent	no neut	no neut	no neut	no neut
MGRM-G-009-c07	0.999	0.839144	0.997	0.721814	not potent	not potent	no neut	no neut	no neut	no neut	no neut	no neut	no neut	no neut	no neut	no neut	no neut	no neut	no neut	no neut	no neut	no neut	no neut	no neut	no neut	no neut	not potent	not potent	not potent	not potent	not potent	not potent	no neut	no neut	not potent	not potent	0.999	1.1009	not potent	not potent	no neut	no neut	not potent	not potent	no neut	no neut	no neut	no neut
MGRM-G-010-c10	0.961	0.545636	0.956	0.452794	no neut	no neut	no neut	no neut	no neut	no neut	no neut	no neut	no neut	no neut	0.995	0.837881	no neut	no neut	no neut	no neut	no neut	no neut	no neut	no neut	no neut	no neut	no neut	no neut	no neut	no neut	no neut	no neut	no neut	no neut	no neut	no neut	not potent	not potent	not potent	not potent	no neut	no neut	not potent	not potent	no neut	no neut	0.998	1.07273
MGRM-G-011.c02	0.999	1.01249	0.999	0.968496	0.999	1.28889	not potent	not potent	not potent	not potent	not potent	not potent	0.981	0.757761	no neut	no neut	no neut	no neut	no neut	no neut	no neut	no neut	no neut	no neut	no neut	no neut	not potent	not potent	not potent	not potent	not potent	not potent	not potent	not potent	not potent	not potent	not potent	not potent	not potent	not potent	no neut	no neut	not potent	not potent	no neut	no neut	no neut	no neut
MGRM-G-011.c05	not potent	not potent	no neut	no neut	no neut	no neut	no neut	no neut	no neut	no neut	no neut	no neut	no neut	no neut	0.997	1.05975	no neut	no neut	no neut	no neut	no neut	no neut	no neut	no neut	no neut	no neut	0.972	0.569847	0.965	0.635949	0.962	0.569969	no neut	no neut	0.95	0.49471	0.986	0.955559	0.96	0.711831	no neut	no neut	0.969	0.595047	no neut	no neut	0.99	1.01734
MGRM-G-012.c04	0.999	0.942761	0.999	0.88585	0.999	1.11594	no neut	no neut	no neut	no neut	no neut	no neut	no neut	no neut	no neut	no neut	no neut	no neut	no neut	no neut	0.998	0.950624	no neut	no neut	no neut	no neut	not potent	not potent	not potent	not potent	not potent	not potent	no neut	no neut	not potent	not potent	no neut	no neut	no neut	no neut	no neut	no neut	not potent	not potent	no neut	no neut	not potent	not potent
MGRM-G-012.c13	0.995	0.955724	0.999	0.863343	0.998	1.13672	not potent	not potent	not potent	not potent	not potent	not potent	0.919	0.548099	0.993	0.543255	not potent	not potent	no neut	no neut	no neut	no neut	no neut	no neut	no neut	no neut	0.998	0.735822	0.998	0.565643	0.998	0.793644	0.962	0.667936	0.998	0.752437	not potent	not potent	not potent	not potent	no neut	no neut	no neut	no neut	no neut	no neut	0.967	0.465521
MGRM-G-013.c11	no neut	no neut	no neut	no neut	no neut	no neut	no neut	no neut	no neut	no neut	no neut	no neut	no neut	no neut	no neut	no neut	no neut	no neut	no neut	no neut	no neut	no neut	no neut	no neut	no neut	no neut	no neut	no neut	no neut	no neut	no neut	no neut	no neut	no neut	no neut	no neut	0.998	0.952637	0.978	0.699909	no neut	no neut	0.976	0.673036	no neut	no neut	no neut	no neut
MGRM-G-014.c03	0.999	1.0217	0.999	1.07843	0.999	1.13215	0.999	1.00866	0.999	1.18295	0.998	1.07875	0.998	1.18386	no neut	no neut	not potent	not potent	no neut	no neut	no neut	no neut	no neut	no neut	no neut	no neut	not potent	not potent	not potent	not potent	not potent	not potent	no neut	no neut	not potent	not potent	0.996	1.03376	not potent	not potent	no neut	no neut	not potent	not potent	no neut	no neut	no neut	no neut
MGRM-G-014.c11	0.999	1.05454	0.999	0.898719	0.999	1.00827	0.999	1.14916	0.999	1.15247	0.999	1.04873	0.999	0.96331	not potent	not potent	0.954	0.47833	0.881	0.506386	no neut	no neut	no neut	no neut	no neut	no neut	0.994	0.77133	0.997	0.842924	0.995	0.867026	0.955	0.695672	0.998	0.864041	0.999	0.912738	not potent	not potent	no neut	no neut	not potent	not potent	no neut	no neut	0.914	0.543257
MGRM-G-015.c02	no neut	no neut	no neut	no neut	no neut	no neut	no neut	no neut	no neut	no neut	no neut	no neut	no neut	no neut	not potent	not potent	no neut	no neut	no neut	no neut	no neut	no neut	no neut	no neut	no neut	no neut	no neut	no neut	no neut	no neut	no neut	no neut	no neut	no neut	no neut	no neut	0.997	0.819058	not potent	not potent	no neut	no neut	0.976	0.943097	no neut	no neut	not potent	not potent
MGRM-G-016.c06	not potent	not potent	no neut	no neut	no neut	no neut	no neut	no neut	no neut	no neut	no neut	no neut	no neut	no neut	0.925	0.674303	no neut	no neut	no neut	no neut	no neut	no neut	no neut	no neut	no neut	no neut	0.962	0.532132	0.966	0.578288	0.967	0.585304	no neut	no neut	0.957	0.55573	0.999	1.17742	not potent	not potent	no neut	no neut	0.932	0.523617	no neut	no neut	not potent	not potent
MGRM-G-016.c14	no neut	no neut	no neut	no neut	no neut	no neut	no neut	no neut	no neut	no neut	no neut	no neut	no neut	no neut	no neut	no neut	no neut	no neut	no neut	no neut	no neut	no neut	no neut	no neut	no neut	no neut	not potent	not potent	not potent	not potent	not potent	not potent	no neut	no neut	not potent	not potent	0.991	0.975986	no neut	no neut	no neut	no neut	0.928	0.565674	no neut	no neut	no neut	no neut
MGRM-G-018.c14	not potent	not potent	no neut	no neut	not potent	not potent	no neut	no neut	0.922	0.616139	0.978	0.648117	0.997	0.985629	no neut	no neut	0.988	0.76529	0.971	0.694384	no neut	no neut	no neut	no neut	no neut	no neut	0.992	0.803549	0.996	0.788276	0.995	0.915191	0.983	0.813179	0.994	0.9004	no neut	no neut	not potent	not potent	no neut	no neut	not potent	not potent	no neut	no neut	no neut	no neut
MGRM-G-019.c03	0.999	1.51747	0.999	1.58853	0.999	1.42528	not potent	not potent	0.988	1.40998	0.922	0.725114	0.999	1.53697	no neut	no neut	not potent	not potent	no neut	no neut	0.998	1.17694	not potent	not potent	0.986	1.04162	no neut	no neut	no neut	no neut	no neut	no neut	no neut	no neut	no neut	no neut	0.999	1.26335	no neut	no neut	no neut	no neut	no neut	no neut	not potent	not potent	not potent	not potent
MGRM-G-020.c04	no neut	no neut	no neut	no neut	no neut	no neut	no neut	no neut	no neut	no neut	no neut	no neut	no neut	no neut	no neut	no neut	no neut	no neut	no neut	no neut	no neut	no neut	no neut	no neut	no neut	no neut	not potent	not potent	not potent	not potent	not potent	not potent	not potent	not potent	not potent	not potent	no neut	no neut	0.925	0.737933	no neut	no neut	0.817	0.675528	no neut	no neut	not potent	not potent
MGRM-G-020.c14	no neut	no neut	no neut	no neut	no neut	no neut	no neut	no neut	no neut	no neut	no neut	no neut	no neut	no neut	not potent	not potent	not potent	not potent	no neut	no neut	no neut	no neut	no neut	no neut	no neut	no neut	not potent	not potent	not potent	not potent	not potent	not potent	no neut	no neut	not potent	not potent	0.993	0.752764	not potent	not potent	no neut	no neut	no neut	no neut	no neut	no neut	0.909	0.539115
MGRM-G-021.c15	0.998	1.58097	0.998	1.29337	0.999	1.27999	no neut	no neut	0.998	1.26108	not potent	not potent	0.999	1.38551	no neut	no neut	not potent	not potent	no neut	no neut	not potent	not potent	not potent	not potent	not potent	not potent	no neut	no neut	no neut	no neut	no neut	no neut	no neut	no neut	no neut	no neut	0.998	1.36183	not potent	not potent	no neut	no neut	no neut	no neut	no neut	no neut	no neut	no neut
MGRM-G-022.c02	0.932	0.516075	no neut	no neut	not potent	not potent	no neut	no neut	0.965	0.699714	not potent	not potent	0.992	0.734734	0.999	1.37335	0.995	0.796443	no neut	no neut	not potent	not potent	no neut	no neut	no neut	no neut	not potent	not potent	no neut	no neut	no neut	no neut	no neut	no neut	no neut	no neut	not potent	not potent	no neut	no neut	no neut	no neut	not potent	not potent	no neut	no neut	0.998	1.5216
MGRM-G-023.c07	0.995	0.637262	no neut	no neut	0.998	0.796202	no neut	no neut	0.931	0.670288	not potent	not potent	0.998	0.820986	0.984	0.697714	0.978	0.505543	no neut	no neut	no neut	no neut	no neut	no neut	no neut	no neut	0.961	0.685588	0.984	0.80152	0.985	0.672856	not potent	not potent	0.977	0.752898	0.998	1.10923	not potent	not potent	no neut	no neut	not potent	not potent	no neut	no neut	0.945	0.553673
MGRM-G-023.c16	0.998	0.550157	not potent	not potent	0.999	0.663268	no neut	no neut	not potent	not potent	no neut	no neut	0.998	0.850307	0.983	0.671458	not potent	not potent	no neut	no neut	no neut	no neut	no neut	no neut	no neut	no neut	not potent	not potent	0.926	0.655155	not potent	not potent	not potent	not potent	not potent	not potent	no neut	no neut	no neut	no neut	no neut	no neut	no neut	no neut	no neut	no neut	0.952	0.584328
MGRM-G-024.c02	0.932	0.451282	0.912	0.505719	0.893	0.650544	no neut	no neut	no neut	no neut	no neut	no neut	0.969	0.748507	0.959	0.738955	not potent	not potent	no neut	no neut	0.993	1.19815	no neut	no neut	no neut	no neut	0.979	0.877457	0.983	0.371773	0.97	0.709226	not potent	not potent	0.968	0.774919	0.97	0.611905	not potent	not potent	no neut	no neut	not potent	not potent	no neut	no neut	0.97	0.516347
MGRM-G-024.c14	0.993	0.969502	0.997	0.838443	0.995	0.78868	no neut	no neut	no neut	no neut	no neut	no neut	0.861	0.404717	0.945	0.942322	not potent	not potent	not potent	not potent	0.995	1.48603	0.995	1.20175	0.995	0.992605	not potent	not potent	0.864	0.381708	not potent	not potent	no neut	no neut	0.88	0.307401	0.888	0.490917	not potent	not potent	no neut	no neut	0.819	0.766955	0.994	1.90529	0.897	0.574171
MGRM-G-025.c15	0.999	1.11591	0.999	1.19019	0.999	1.40178	no neut	no neut	not potent	not potent	no neut	no neut	0.998	1.02976	no neut	no neut	not potent	not potent	not potent	not potent	0.839	0.591735	no neut	no neut	no neut	no neut	no neut	no neut	no neut	no neut	no neut	no neut	no neut	no neut	no neut	no neut	not potent	not potent	no neut	no neut	no neut	no neut	not potent	not potent	no neut	no neut	no neut	no neut
MGRM-G-027.c02	no neut	no neut	no neut	no neut	no neut	no neut	no neut	no neut	no neut	no neut	no neut	no neut	no neut	no neut	0.764	0.309293	no neut	no neut	no neut	no neut	0.996	1.38739	0.986	0.954206	0.995	1.1343	no neut	no neut	no neut	no neut	no neut	no neut	no neut	no neut	no neut	no neut	0.998	1.06276	not potent	not potent	no neut	no neut	not potent	not potent	no neut	no neut	not potent	not potent
MGRM-G-027.c05	no neut	no neut	no neut	no neut	no neut	no neut	no neut	no neut	no neut	no neut	no neut	no neut	no neut	no neut	no neut	no neut	no neut	no neut	no neut	no neut	0.989	1.06353	0.914	0.720995	0.978	1.0485	no neut	no neut	no neut	no neut	no neut	no neut	no neut	no neut	no neut	no neut	0.999	1.14552	not potent	not potent	no neut	no neut	not potent	not potent	no neut	no neut	not potent	not potent
MGRM-G-027.c16	no neut	no neut	no neut	no neut	no neut	no neut	no neut	no neut	no neut	no neut	no neut	no neut	not potent	not potent	0.999	1.10344	0.961	0.705578	not potent	not potent	no neut	no neut	no neut	no neut	no neut	no neut	no neut	no neut	no neut	no neut	no neut	no neut	no neut	no neut	no neut	no neut	0.999	1.07414	0.916	0.483289	no neut	no neut	0.897	0.546593	no neut	no neut	0.986	0.799866
MGRM-G-028.c03	0.988	0.675587	0.998	0.765757	0.957	0.620564	0.996	0.949486	0.999	1.05717	0.976	0.696536	0.999	0.902716	0.99	0.889324	0.987	0.837464	0.977	0.764707	not potent	not potent	not potent	not potent	not potent	not potent	no neut	no neut	no neut	no neut	no neut	no neut	no neut	no neut	no neut	no neut	no neut	no neut	no neut	no neut	no neut	no neut	no neut	no neut	no neut	no neut	0.994	1.00471
MGRM-H-001.c01	no neut	no neut	no neut	no neut	no neut	no neut	no neut	no neut	no neut	no neut	no neut	no neut	no neut	no neut	no neut	no neut	no neut	no neut	no neut	no neut	not potent	not potent	no neut	no neut	no neut	no neut	no neut	no neut	no neut	no neut	no neut	no neut	no neut	no neut	no neut	no neut	no neut	no neut	not potent	not potent	not potent	not potent	no neut	no neut	no neut	no neut	no neut	no neut
MGRM-H-001.c05	no neut	no neut	no neut	no neut	no neut	no neut	no neut	no neut	no neut	no neut	no neut	no neut	no neut	no neut	no neut	no neut	no neut	no neut	no neut	no neut	not potent	not potent	no neut	no neut	not potent	not potent	no neut	no neut	no neut	no neut	no neut	no neut	no neut	no neut	no neut	no neut	not potent	not potent	no neut	no neut	no neut	no neut	no neut	no neut	no neut	no neut	no neut	no neut
MGRM-H-002.c09	no neut	no neut	no neut	no neut	no neut	no neut	no neut	no neut	no neut	no neut	no neut	no neut	no neut	no neut	no neut	no neut	no neut	no neut	no neut	no neut	no neut	no neut	no neut	no neut	no neut	no neut	0.835	0.255532	0.857	0.265966	0.883	0.393198	no neut	no neut	0.891	0.31148	no neut	no neut	not potent	not potent	not potent	not potent	not potent	not potent	not potent	not potent	no neut	no neut
MGRM-J-001.c08	not potent	not potent	not potent	not potent	not potent	not potent	no neut	no neut	not potent	not potent	no neut	no neut	no neut	no neut	no neut	no neut	no neut	no neut	no neut	no neut	not potent	not potent	not potent	not potent	not potent	not potent	no neut	no neut	no neut	no neut	no neut	no neut	no neut	no neut	no neut	no neut	not potent	not potent	0.995	1.07246	no neut	no neut	no neut	no neut	no neut	no neut	no neut	no neut
MGRM-J-001.c13	no neut	no neut	no neut	no neut	no neut	no neut	no neut	no neut	no neut	no neut	no neut	no neut	no neut	no neut	no neut	no neut	no neut	no neut	no neut	no neut	no neut	no neut	no neut	no neut	no neut	no neut	no neut	no neut	no neut	no neut	no neut	no neut	no neut	no neut	no neut	no neut	0.989	0.960471	no neut	no neut	no neut	no neut	not potent	not potent	not potent	not potent	no neut	no neut
MGRM-J-002.c12	0.999	1.11883	0.999	1.10875	0.999	1.24582	0.969	0.738033	0.982	0.858423	not potent	not potent	0.999	0.825389	no neut	no neut	no neut	no neut	no neut	no neut	0.999	1.17544	0.987	0.788862	0.994	0.969697	no neut	no neut	no neut	no neut	no neut	no neut	no neut	no neut	no neut	no neut	0.998	1.2799	no neut	no neut	no neut	no neut	no neut	no neut	no neut	no neut	no neut	no neut
MGRM-J-003.c16	0.999	1.0852	0.999	0.882208	0.999	0.855923	0.999	1.26054	0.997	1.01626	0.999	1.50174	0.999	0.933496	not potent	not potent	0.989	0.633806	not potent	not potent	0.997	1.04549	no neut	no neut	no neut	no neut	no neut	no neut	no neut	no neut	no neut	no neut	no neut	no neut	no neut	no neut	no neut	no neut	not potent	not potent	no neut	no neut	not potent	not potent	no neut	no neut	no neut	no neut
MGRM-J-004.c04	0.813	0.35751	0.931	0.823986	0.873	0.684433	no neut	no neut	not potent	not potent	no neut	no neut	no neut	no neut	0.815	0.35781	no neut	no neut	no neut	no neut	0.991	0.51859	0.999	0.974747	0.993	0.911657	no neut	no neut	no neut	no neut	no neut	no neut	no neut	no neut	no neut	no neut	0.998	1.12377	no neut	no neut	no neut	no neut	0.962	0.769436	no neut	no neut	no neut	no neut
NL43	no neut	no neut	no neut	no neut	no neut	no neut	no neut	no neut	no neut	no neut	no neut	no neut	no neut	no neut	not potent	not potent	no neut	no neut	no neut	no neut	not potent	not potent	not potent	not potent	not potent	not potent	no neut	no neut	no neut	no neut	no neut	no neut	no neut	no neut	no neut	no neut	1	0.972787	not potent	not potent	not potent	not potent	not potent	not potent	1	1.53994	0.688	0.0875882

## Sheet: Fig. E
Fig E in S1 text: Individual neutralization curve slope values aligned with the corresponding MPN value for all bnMAbs and viruses from the 278-virus panel for which the IC50 value <1μg/ml.
	2G12	PGT 123	PGT 128	PGT 127	PGV04	PGT 126	PGT 122	PGT 121	PGT 125	PGT 135	b12	PGT 130	PGT 136	PG9	PGT 137	PGT 131	2F5	PGT 145	PGT 143	PGT 144	PG16	PGT 142	PGT 141	4E10
Number of values	25	122	152	90	125	123	123	136	104	47	25	102	14	123	19	73	42	94	85	44	123	95	82	62
Minimum	0.7137	0.4062	0.3182	0.5052	0.4309	0.4434	0.4528	0.3575	0.3923	0.3283	0.508	0.2783	0.721	0.1601	0.4943	0.4305	0.4512	0.2961	0.3389	0.1401	0.08759	0.266	0.2555	0.3842
25% Percentile	0.9093	0.8455	0.8302	0.8278	0.911	0.8169	0.8359	0.823	0.7616	0.7071	0.7459	0.5872	0.8146	0.6813	0.6799	0.5618	0.5823	0.5304	0.5473	0.4423	0.4012	0.4962	0.4805	0.5392
Median	1.103	1.028	1.011	1.001	0.9956	0.9895	0.9785	0.9761	0.9623	0.9168	0.9122	0.9027	0.862	0.8583	0.8516	0.8333	0.6948	0.682	0.6729	0.6247	0.6243	0.6181	0.6094	0.6046
75% Percentile	1.165	1.154	1.202	1.129	1.113	1.178	1.137	1.138	1.131	1.086	1.033	1.171	1.006	1.059	0.9926	1.163	0.8683	0.9043	0.8774	0.8114	0.7999	0.8521	0.7771	0.7594
Maximum	1.564	1.934	4	1.532	1.384	1.504	1.605	1.673	1.447	1.752	1.905	2.852	1.462	3.087	1.134	1.695	1.354	1.63	1.441	1.141	2.148	1.7	1.535	1.226
Mean	1.064	1.022	1.032	0.9897	0.9987	0.9976	0.986	0.991	0.95	0.9249	0.9792	0.9201	0.9389	0.8915	0.8414	0.8953	0.7356	0.7513	0.7278	0.6313	0.6434	0.6943	0.6772	0.6555
Std. Deviation	0.2037	0.2519	0.3618	0.2234	0.173	0.2475	0.2343	0.2641	0.2324	0.2872	0.3851	0.4158	0.1981	0.3539	0.1741	0.3393	0.2023	0.2903	0.251	0.2363	0.329	0.2833	0.2731	0.1691
Std. Error	0.04074	0.02281	0.02935	0.02355	0.01547	0.02232	0.02112	0.02265	0.02279	0.0419	0.07702	0.04117	0.05294	0.03191	0.03993	0.03971	0.03122	0.02994	0.02722	0.03563	0.02967	0.02907	0.03015	0.02147
Lower 95% CI of mean	0.9801	0.9768	0.9744	0.9429	0.968	0.9535	0.9442	0.9462	0.9048	0.8406	0.8202	0.8384	0.8246	0.8284	0.7575	0.8162	0.6725	0.6918	0.6737	0.5595	0.5847	0.6366	0.6172	0.6125
Upper 95% CI of mean	1.148	1.067	1.09	1.037	1.029	1.042	1.028	1.036	0.9952	1.009	1.138	1.002	1.053	0.9547	0.9253	0.9745	0.7986	0.8107	0.782	0.7032	0.7021	0.752	0.7372	0.6984
	Slope	Slope	Slope	Slope	Slope	Slope	Slope	Slope	Slope	Slope	Slope	Slope	Slope	Slope	Slope	Slope	Slope	Slope	Slope	Slope	Slope	Slope	Slope	Slope
Virus/bnMAb	2G12	PGT123	PGT128	PGT127	PGV04	PGT126	PGT122	PGT121	PGT125	PGT135	b12	PGT 130	PGT136	PG9	PGT137	PGT 131	2F5	PGT145	PGT143	PGT144	PG16	PGT142	PGT141	4E10
JRCSF	0.939284	1.15512	1.36937	1.37699	1.03018	1.4453	1.23635	1.14192	1.44723	0.984007	0.95377	1.13932	no neut	1.16292	no neut	1.08471	not potent	0.486726	0.54228	0.438289	0.808549	0.429764	0.589613	no neut
MGRM_AE-009.c085	no neut	no neut	0.749893	no neut	0.921693	not potent	no neut	no neut	1.00251	no neut	no neut	1.41325	no neut	0.868097	no neut	1.10281	0.805283	no neut	no neut	no neut	0.954644	no neut	no neut	0.597794
MGRM_AE-010.c015	no neut	no neut	1.08562	not potent	not potent	0.458362	no neut	no neut	not potent	no neut	no neut	1.16912	no neut	not potent	no neut	0.546048	0.583534	no neut	no neut	no neut	no neut	no neut	no neut	0.53884
MGRM_AE-011.c057	not potent	not potent	4	1.09746	no neut	1.14179	no neut	not potent	1.13179	no neut	no neut	1.1154	no neut	0.626619	no neut	1.45794	not potent	no neut	no neut	no neut	no neut	no neut	no neut	0.698651
MGRM_AE-012.c018	no neut	no neut	no neut	no neut	not potent	no neut	no neut	no neut	no neut	no neut	no neut	no neut	no neut	1.14889	no neut	no neut	0.624224	0.977792	0.977575	0.717985	0.764858	0.935879	1.02232	0.601111
MGRM_AE-012.c029	no neut	no neut	no neut	no neut	0.984228	no neut	no neut	no neut	no neut	no neut	no neut	no neut	no neut	0.8855	no neut	no neut	not potent	no neut	no neut	no neut	no neut	no neut	no neut	not potent
MGRM_AE-013.c071	no neut	no neut	not potent	no neut	not potent	no neut	no neut	no neut	no neut	no neut	no neut	not potent	no neut	0.80866	no neut	no neut	0.801303	no neut	no neut	no neut	not potent	no neut	no neut	0.611594
MGRM_AE-013.c075	no neut	no neut	not potent	no neut	not potent	no neut	no neut	no neut	no neut	no neut	no neut	0.587478	no neut	0.592823	no neut	not potent	0.629635	no neut	no neut	no neut	not potent	no neut	no neut	0.544773
MGRM_AE-014.c007	no neut	no neut	1.11137	0.696949	0.78516	0.984672	no neut	no neut	1.01209	no neut	no neut	1.38398	no neut	no neut	no neut	1.19401	0.607316	no neut	no neut	no neut	no neut	no neut	no neut	0.670683
MGRM_AE-014.c016	no neut	no neut	0.959582	0.950744	not potent	0.970697	no neut	no neut	0.961566	no neut	no neut	1.29936	no neut	0.99716	no neut	1.03652	0.642651	no neut	no neut	no neut	0.853746	no neut	no neut	0.647422
MGRM_AE-015.c033	no neut	no neut	no neut	no neut	no neut	no neut	no neut	no neut	no neut	no neut	no neut	no neut	no neut	0.16801	no neut	no neut	0.630221	no neut	no neut	no neut	no neut	no neut	no neut	0.673457
MGRM_AE-015.c036	no neut	no neut	no neut	no neut	no neut	no neut	no neut	no neut	no neut	no neut	no neut	1.08836	no neut	0.824279	no neut	not potent	0.777643	no neut	no neut	no neut	0.399881	no neut	no neut	0.613632
MGRM_AE-016.c003	no neut	no neut	no neut	no neut	not potent	no neut	no neut	no neut	no neut	no neut	no neut	no neut	no neut	0.698695	no neut	no neut	no neut	no neut	no neut	no neut	0.320432	no neut	no neut	no neut
MGRM_AE-016.c019	no neut	no neut	no neut	no neut	not potent	no neut	no neut	no neut	no neut	no neut	no neut	no neut	no neut	0.681254	no neut	no neut	not potent	no neut	no neut	no neut	not potent	no neut	no neut	not potent
MGRM_AE-017.c008	no neut	no neut	1.01322	0.738315	0.958584	0.876108	no neut	no neut	0.772554	no neut	no neut	1.02861	no neut	no neut	no neut	1.19293	0.646576	no neut	no neut	no neut	no neut	no neut	no neut	0.539281
MGRM_AE-018.c021	no neut	no neut	1.05398	0.805293	not potent	0.984706	no neut	no neut	0.876744	no neut	no neut	1.10588	no neut	1.28741	no neut	1.18679	0.893013	no neut	no neut	no neut	0.749773	no neut	no neut	0.874612
MGRM_AE-019.c009	no neut	no neut	0.872954	0.828304	not potent	1.19411	no neut	no neut	1.24212	no neut	no neut	1.23264	no neut	not potent	no neut	1.30644	0.578634	no neut	no neut	no neut	no neut	no neut	no neut	0.535949
MGRM_AE-019.c033	no neut	no neut	not potent	no neut	not potent	1.26999	no neut	no neut	1.02528	no neut	no neut	1.50498	no neut	not potent	no neut	1.43721	0.536241	no neut	not potent	no neut	not potent	not potent	not potent	0.568597
MGRM_AE-020.c035	no neut	no neut	not potent	no neut	0.986831	no neut	no neut	no neut	no neut	no neut	no neut	0.516838	no neut	0.903974	no neut	not potent	0.477505	1.10917	0.682277	0.577853	0.319146	0.788602	0.500722	0.406357
MGRM-A-001.c05	no neut	no neut	no neut	no neut	not potent	no neut	no neut	no neut	not potent	no neut	no neut	no neut	no neut	no neut	no neut	no neut	not potent	0.999351	0.95186	0.819732	no neut	0.6704	0.761876	not potent
MGRM-A-002.c02	no neut	0.999698	0.992811	1.06581	1.02833	1.38126	0.981517	1.04761	1.02855	no neut	no neut	1.00979	no neut	1.10177	no neut	1.42988	no neut	0.586296	0.615233	no neut	0.952774	0.578501	0.607286	not potent
MGRM-A-003-c.05	no neut	no neut	0.942097	no neut	1.11715	0.517539	no neut	no neut	0.636167	no neut	no neut	0.900324	no neut	0.981827	no neut	0.607289	not potent	no neut	no neut	no neut	0.825592	no neut	no neut	not potent
MGRM-A-004.c06	no neut	no neut	no neut	no neut	not potent	no neut	no neut	no neut	no neut	no neut	no neut	no neut	no neut	0.418053	no neut	no neut	no neut	0.513558	0.530228	not potent	0.178225	0.518536	0.580672	not potent
MGRM-A-007.c16	no neut	no neut	no neut	no neut	not potent	no neut	no neut	no neut	no neut	no neut	no neut	no neut	no neut	not potent	no neut	no neut	no neut	no neut	no neut	no neut	no neut	no neut	no neut	not potent
MGRM-A-008.c08	no neut	no neut	no neut	no neut	0.906977	no neut	no neut	no neut	no neut	no neut	no neut	not potent	no neut	no neut	no neut	no neut	no neut	no neut	no neut	no neut	no neut	no neut	no neut	not potent
MGRM-A-008.c12	no neut	no neut	no neut	no neut	not potent	no neut	no neut	no neut	no neut	no neut	no neut	no neut	no neut	no neut	no neut	no neut	no neut	no neut	no neut	no neut	no neut	no neut	no neut	not potent
MGRM-A-009.c09	not potent	1.06597	1.39933	1.09783	not potent	1.29833	1.1403	0.970984	1.12099	no neut	no neut	not potent	no neut	0.828101	no neut	0.502548	no neut	0.441118	0.532802	0.313055	0.681903	0.404539	0.478294	no neut
MGRM-A-010.c09	no neut	not potent	1.37345	1.49468	1.00865	1.40522	not potent	not potent	1.13152	no neut	no neut	1.38267	no neut	1.23734	no neut	1.45009	not potent	0.659892	0.724689	not potent	0.990816	0.560985	0.75454	not potent
MGRM-A-011.c16	no neut	no neut	no neut	no neut	1.11278	no neut	no neut	no neut	no neut	no neut	not potent	no neut	no neut	1.58881	no neut	no neut	no neut	no neut	no neut	no neut	0.72182	no neut	no neut	not potent
MGRM-A-012.c12	no neut	0.9722	0.956839	1.05042	0.430857	0.927596	0.880597	1.06522	1.0151	no neut	no neut	no neut	no neut	no neut	no neut	no neut	not potent	no neut	no neut	no neut	no neut	no neut	no neut	not potent
MGRM-A-012.c15	no neut	0.869835	1.07797	1.13155	no neut	0.915953	0.779574	0.860535	0.958774	no neut	no neut	no neut	no neut	no neut	no neut	no neut	1.04296	no neut	no neut	no neut	no neut	no neut	no neut	0.485118
MGRM-A-013.c04	no neut	no neut	1.08	1.12858	0.995595	1.26939	no neut	no neut	0.875054	no neut	no neut	no neut	no neut	0.643116	no neut	no neut	not potent	not potent	not potent	no neut	0.286337	not potent	not potent	not potent
MGRM-A-014.c06	no neut	1.23895	1.23882	0.905316	1.00069	1.0606	0.946888	1.24451	not potent	no neut	no neut	0.408426	no neut	not potent	no neut	no neut	not potent	0.608954	0.56425	no neut	no neut	0.612746	not potent	not potent
MGRM-A-014.c12	no neut	0.671728	1.16204	0.682932	1.06035	0.851957	0.937642	1.23607	not potent	not potent	no neut	0.450889	no neut	not potent	not potent	not potent	not potent	0.532805	0.603156	no neut	not potent	0.59539	0.577876	not potent
MGRM-A/A1-002.c04	no neut	no neut	not potent	not potent	not potent	1.17239	no neut	no neut	0.736578	no neut	no neut	1.00437	no neut	0.679729	no neut	0.780968	not potent	no neut	no neut	no neut	not potent	no neut	no neut	not potent
MGRM-A1-001.c03	no neut	no neut	no neut	no neut	no neut	no neut	no neut	no neut	no neut	no neut	not potent	not potent	no neut	0.906056	no neut	not potent	not potent	no neut	no neut	no neut	0.580236	no neut	no neut	no neut
MGRM-A1-001.c16	no neut	no neut	no neut	no neut	no neut	no neut	no neut	no neut	no neut	no neut	no neut	not potent	no neut	no neut	no neut	not potent	not potent	no neut	no neut	no neut	no neut	no neut	no neut	not potent
MGRM-A1-002.c16	no neut	no neut	0.732677	not potent	1.13928	0.989504	no neut	no neut	no neut	no neut	0.754796	not potent	no neut	0.857774	no neut	no neut	not potent	0.541092	0.542442	0.425585	0.52209	0.527727	0.457005	not potent
MGRM-A1-003.c01	no neut	0.769584	1.10495	0.709887	0.932797	0.789529	0.674765	0.77581	0.751517	not potent	no neut	0.973682	no neut	no neut	no neut	0.885561	0.689729	no neut	no neut	no neut	no neut	no neut	no neut	0.607989
MGRM-A1-003.c02	no neut	1.23956	1.0132	0.892594	0.848208	0.770885	0.758517	0.906687	0.714887	no neut	no neut	1.07632	no neut	no neut	no neut	1.35525	no neut	no neut	no neut	no neut	no neut	no neut	no neut	not potent
MGRM-Acute-B-001.c11	no neut	no neut	no neut	no neut	no neut	no neut	no neut	no neut	no neut	no neut	no neut	0.58799	no neut	no neut	no neut	0.440512	no neut	no neut	no neut	no neut	no neut	no neut	no neut	no neut
MGRM-Acute-B-002.c05	0.713725	0.428122	1.2884	1.10776	0.970284	1.24875	no neut	0.611799	0.577657	no neut	no neut	no neut	no neut	no neut	no neut	no neut	not potent	no neut	no neut	no neut	no neut	no neut	no neut	not potent
MGRM-Acute-B-002.c10	not potent	no neut	0.968008	0.686959	1.04484	0.772956	no neut	no neut	not potent	no neut	no neut	not potent	no neut	no neut	no neut	no neut	no neut	no neut	no neut	no neut	no neut	no neut	no neut	no neut
MGRM-Acute-B-002.c16	not potent	no neut	0.612334	not potent	not potent	not potent	no neut	no neut	no neut	no neut	no neut	no neut	no neut	no neut	no neut	no neut	no neut	no neut	no neut	no neut	no neut	no neut	no neut	no neut
MGRM-Acute-B-003.c14	no neut	0.811603	1.24282	0.58352	1.33675	1.16598	0.597855	0.757274	0.543698	no neut	no neut	1.01322	no neut	no neut	no neut	1.11814	no neut	no neut	no neut	no neut	no neut	no neut	no neut	not potent
MGRM-Acute-B-004.c02	not potent	1.09166	1.20442	0.826217	0.850141	1.10877	1.10215	1.10738	1.10306	no neut	no neut	0.585048	no neut	0.427766	no neut	not potent	no neut	0.631493	0.621378	not potent	0.231201	0.590026	0.586133	0.552205
MGRM-Acute-B-005.c04	no neut	1.07919	0.996187	0.8594	0.982599	0.968738	1.03042	0.937529	0.820863	no neut	no neut	0.672953	no neut	0.832278	no neut	0.693903	not potent	1.26345	1.10164	1.06535	0.982999	1.12779	1.04389	not potent
MGRM-Acute-B-005.c10	no neut	1.27428	0.959601	0.688044	1.06617	1.07154	1.18807	1.19766	0.640223	no neut	not potent	not potent	no neut	0.817658	no neut	not potent	no neut	1.49576	1.36174	0.730288	0.707896	1.13253	1.13882	no neut
MGRM-Acute-B-006.c15	not potent	1.06783	1.3891	1.2193	0.955198	1.36793	1.07167	1.261	1.23357	0.613011	no neut	1.24378	no neut	no neut	no neut	0.746856	not potent	no neut	no neut	no neut	no neut	no neut	no neut	no neut
MGRM-Acute-B-007.c06	no neut	0.944298	1.2133	0.840768	no neut	0.808641	1.34648	1.14913	0.800404	no neut	not potent	no neut	no neut	not potent	no neut	no neut	0.861875	0.967488	1.10838	0.865664	not potent	0.680938	1.4442	0.801494
MGRM-Acute-B-007.c11	no neut	1.15054	0.985564	0.988539	not potent	0.920153	1.11418	1.05398	0.779699	no neut	0.50803	no neut	no neut	not potent	no neut	no neut	no neut	1.28341	1.1615	1.14067	not potent	1.22515	1.16038	0.385163
MGRM-Acute-B-008.c01	no neut	no neut	1.221	not potent	no neut	1.08373	no neut	no neut	0.706184	no neut	not potent	1.17887	no neut	0.528304	no neut	1.13714	no neut	not potent	not potent	no neut	not potent	not potent	no neut	no neut
MGRM-Acute-B-008.c11	no neut	no neut	1.62844	not potent	no neut	1.43848	no neut	no neut	0.966624	no neut	not potent	1.3796	no neut	0.521557	no neut	0.988054	no neut	not potent	not potent	no neut	not potent	not potent	no neut	no neut
MGRM-Acute-B-009.c03	not potent	1.546	1.23296	0.796578	no neut	0.879911	1.45123	1.2945	0.758113	0.916774	0.976971	1.03004	0.927395	0.750996	0.652931	0.936574	not potent	1.47943	1.0505	0.997821	not potent	1.16339	1.06282	not potent
MGRM-Acute-B-009.c08	not potent	1.51534	1.02303	0.997996	0.890721	1.21028	1.51942	1.29377	1.06003	0.6326	no neut	1.31214	0.850897	0.891561	0.627526	1.1388	not potent	1.63041	1.08541	1.03375	0.625427	1.06676	1.09832	not potent
MGRM-Acute-B-010.c03	no neut	1.35522	1.09644	not potent	1.11283	0.511465	1.24183	1.06232	not potent	no neut	not potent	no neut	no neut	no neut	no neut	no neut	not potent	0.661693	not potent	not potent	not potent	0.606926	0.555973	not potent
MGRM-Acute-B-010.c08	no neut	1.22178	1.00889	not potent	1.05685	0.582245	1.3012	1.30907	not potent	no neut	not potent	no neut	no neut	0.924453	no neut	no neut	not potent	0.526274	0.604092	0.411915	0.769082	0.486117	0.558359	not potent
MGRM-Acute-B-010.c09	no neut	1.18832	1.63705	1.04329	1.08591	1.09954	1.17119	1.20434	0.822079	no neut	0.7895	0.318553	no neut	not potent	no neut	no neut	not potent	0.787901	0.79522	not potent	not potent	0.85215	0.861475	not potent
MGRM-Acute-B-011.c06	no neut	no neut	no neut	no neut	no neut	no neut	no neut	no neut	no neut	no neut	1.79663	0.313402	no neut	no neut	no neut	not potent	no neut	no neut	no neut	no neut	no neut	no neut	no neut	0.758649
MGRM-Acute-B-011.c10	no neut	no neut	not potent	no neut	1.22572	no neut	no neut	no neut	no neut	no neut	not potent	0.538338	no neut	no neut	no neut	no neut	no neut	no neut	no neut	no neut	no neut	no neut	no neut	not potent
MGRM-Acute-B-012.c14	no neut	0.942794	no neut	no neut	0.963783	not potent	1.02268	1.32743	no neut	no neut	1.04991	no neut	no neut	0.843953	no neut	no neut	not potent	0.912857	0.988925	0.744174	0.643781	1.03216	1.0323	not potent
MGRM-AE_008.c01	no neut	no neut	no neut	no neut	not potent	no neut	no neut	no neut	no neut	no neut	no neut	no neut	no neut	not potent	no neut	no neut	no neut	0.657403	0.604791	no neut	not potent	0.542237	not potent	not potent
MGRM-AE-002.c10	no neut	no neut	no neut	no neut	0.90612	no neut	no neut	no neut	no neut	no neut	not potent	no neut	no neut	1.43248	no neut	no neut	not potent	no neut	no neut	no neut	1.01165	no neut	no neut	not potent
MGRM-AE-003.c03	no neut	no neut	0.546443	not potent	not potent	1.34085	no neut	no neut	1.14809	no neut	no neut	2.19922	no neut	not potent	no neut	1.29628	not potent	no neut	no neut	no neut	not potent	no neut	no neut	not potent
MGRM-AE-003.c15	no neut	no neut	not potent	no neut	not potent	no neut	no neut	no neut	1.03482	no neut	no neut	0.601419	no neut	0.849215	no neut	not potent	not potent	no neut	no neut	no neut	0.552638	no neut	no neut	not potent
MGRM-AE-004.c04	no neut	no neut	no neut	no neut	not potent	no neut	no neut	no neut	no neut	no neut	no neut	not potent	no neut	1.19693	no neut	no neut	not potent	1.13122	1.14955	0.846292	0.971191	1.08998	1.07071	not potent
MGRM-AE-005.c07	no neut	no neut	0.81838	no neut	0.912245	0.733451	no neut	no neut	0.92402	no neut	0.78223	1.29475	no neut	0.85319	no neut	1.69421	not potent	no neut	no neut	no neut	0.427625	no neut	no neut	not potent
MGRM-AE-011.c028	not potent	no neut	1.03506	1.20548	no neut	1.02284	no neut	no neut	0.929951	not potent	no neut	1.24142	not potent	0.899674	not potent	1.28987	not potent	no neut	no neut	no neut	not potent	no neut	no neut	not potent
MGRM-AG-001.c02	0.832979	not potent	not potent	no neut	not potent	not potent	not potent	not potent	not potent	no neut	no neut	not potent	no neut	no neut	no neut	no neut	not potent	no neut	no neut	no neut	0.41373	no neut	no neut	not potent
MGRM-AG-002.c09	0.879294	no neut	not potent	no neut	not potent	no neut	no neut	no neut	no neut	no neut	not potent	no neut	no neut	1.02835	no neut	no neut	0.929911	no neut	no neut	no neut	0.622816	no neut	no neut	0.649395
MGRM-AG-004.c15	no neut	no neut	0.953454	0.839688	0.975707	0.84702	no neut	no neut	0.941835	no neut	no neut	no neut	no neut	no neut	no neut	no neut	not potent	no neut	no neut	no neut	no neut	no neut	no neut	not potent
MGRM-AG-005.c13	no neut	0.914145	0.930906	not potent	1.1353	0.74199	not potent	0.721653	not potent	no neut	no neut	0.90509	no neut	no neut	no neut	0.725	no neut	not potent	not potent	no neut	no neut	not potent	not potent	not potent
MGRM-AG-006.c05	not potent	no neut	1.58118	1.08139	0.803098	1.19219	no neut	not potent	1.35937	1.09059	no neut	1.04366	not potent	no neut	0.792236	0.567701	not potent	no neut	no neut	no neut	no neut	no neut	no neut	not potent
MGRM-AG-006.c14	not potent	0.951306	1.23254	1.08561	0.70364	1.16148	0.900876	0.956165	1.09876	not potent	not potent	1.48154	not potent	no neut	no neut	1.28747	not potent	no neut	no neut	no neut	no neut	no neut	no neut	not potent
MGRM-AG-007.c01	no neut	0.875619	1.196	no neut	no neut	not potent	1.04935	0.927515	not potent	no neut	no neut	no neut	no neut	0.677391	no neut	no neut	not potent	0.99193	0.923204	0.565197	no neut	1.19962	1.02843	not potent
MGRM-AG-007.c14	no neut	not potent	0.809238	no neut	not potent	no neut	not potent	not potent	no neut	not potent	no neut	no neut	no neut	0.514626	no neut	no neut	not potent	0.857376	0.67103	not potent	not potent	0.722258	0.564586	not potent
MGRM-AG-008.c16	no neut	not potent	not potent	no neut	not potent	no neut	no neut	0.703382	no neut	no neut	no neut	no neut	no neut	0.500803	no neut	no neut	not potent	not potent	no neut	no neut	0.166297	not potent	not potent	not potent
MGRM-AG-009.c07	no neut	0.991667	1.01421	1.04668	not potent	0.889281	0.982728	0.939846	1.12949	no neut	no neut	not potent	no neut	no neut	no neut	no neut	not potent	no neut	no neut	no neut	no neut	no neut	no neut	0.761769
MGRM-AG-009.c10	no neut	1.14629	1.04218	1.07423	0.903209	0.941808	0.989455	0.929553	0.966708	no neut	no neut	not potent	no neut	no neut	no neut	no neut	no neut	no neut	no neut	no neut	no neut	no neut	no neut	no neut
MGRM-AG-010.c11	no neut	no neut	no neut	no neut	not potent	no neut	no neut	no neut	no neut	no neut	no neut	no neut	no neut	0.996518	no neut	no neut	not potent	not potent	not potent	no neut	0.883723	not potent	no neut	not potent
MGRM-AG-010.c14	no neut	no neut	no neut	no neut	no neut	no neut	no neut	no neut	no neut	no neut	no neut	no neut	no neut	1.42271	no neut	no neut	not potent	no neut	no neut	no neut	1.16407	no neut	not potent	not potent
MGRM-AG-011.c01	no neut	no neut	no neut	no neut	0.684825	no neut	no neut	not potent	no neut	no neut	no neut	no neut	no neut	1.03275	no neut	no neut	no neut	not potent	not potent	no neut	0.723683	not potent	not potent	0.575081
MGRM-AG-011.c15	no neut	no neut	not potent	no neut	0.835272	not potent	no neut	no neut	no neut	no neut	not potent	no neut	no neut	1.08625	no neut	no neut	no neut	not potent	not potent	no neut	0.110238	not potent	not potent	not potent
MGRM-AG-012.c12	no neut	no neut	no neut	no neut	1.15688	no neut	no neut	no neut	no neut	no neut	no neut	no neut	no neut	no neut	no neut	no neut	not potent	no neut	no neut	no neut	no neut	no neut	no neut	not potent
MGRM-AG-013.c05	0.841744	0.644489	1.41399	1.14836	not potent	1.17139	0.757124	0.765211	1.36152	no neut	no neut	1.61975	no neut	0.428565	no neut	1.38172	not potent	no neut	no neut	no neut	not potent	no neut	no neut	not potent
MGRM-AG-013.c06	1.56423	0.818547	0.477753	0.828861	1.11951	0.557406	0.716967	0.599505	0.594037	0.888804	no neut	no neut	not potent	no neut	0.851618	no neut	not potent	no neut	no neut	no neut	no neut	no neut	no neut	0.525961
MGRM-BF-001.c13	no neut	0.604495	no neut	no neut	not potent	no neut	1.20334	1.18586	no neut	no neut	no neut	no neut	no neut	0.583875	no neut	no neut	not potent	0.806936	0.757806	0.620155	0.711106	0.788457	0.725701	not potent
MGRM-BF-002.c05	no neut	0.899451	0.637316	not potent	not potent	1.04589	0.978499	0.796569	0.541768	no neut	no neut	not potent	no neut	0.743045	no neut	not potent	not potent	0.862877	0.654157	0.51422	0.760245	0.740381	0.699543	not potent
MGRM-BF-003.c02	no neut	no neut	no neut	no neut	0.830033	no neut	no neut	no neut	no neut	no neut	no neut	no neut	no neut	no neut	no neut	no neut	not potent	not potent	not potent	no neut	not potent	not potent	not potent	0.384249
MGRM-C-002.c02	no neut	1.52089	1.15105	1.27657	not potent	1.17808	1.30706	1.25284	1.26544	no neut	no neut	no neut	no neut	not potent	no neut	no neut	no neut	0.436691	0.439262	no neut	0.15952	0.307598	0.321495	no neut
MGRM-C-002.c09	no neut	0.984211	0.792495	0.937253	no neut	1.01696	0.986324	0.822975	0.936101	no neut	no neut	no neut	no neut	no neut	no neut	no neut	no neut	not potent	not potent	no neut	not potent	not potent	not potent	no neut
MGRM-C-004.c01	no neut	1.06468	0.87361	not potent	0.772148	0.703442	0.960945	0.918781	0.392263	0.840872	0.604919	0.436155	0.773814	not potent	0.753531	not potent	no neut	no neut	no neut	no neut	not potent	no neut	no neut	no neut
MGRM-C-004.c05	no neut	1.0074	0.879877	0.64856	not potent	1.10613	1.02211	1.0604	0.6368	0.957498	not potent	0.381829	1.10047	not potent	0.965897	not potent	no neut	no neut	no neut	no neut	no neut	no neut	no neut	no neut
MGRM-C-005.c15	no neut	1.14749	0.846524	not potent	not potent	0.988881	1.04772	1.12076	0.645108	no neut	no neut	not potent	not potent	no neut	no neut	not potent	no neut	not potent	no neut	no neut	no neut	not potent	no neut	no neut
MGRM-C-006.c04	no neut	0.854084	1.02647	not potent	no neut	0.568854	1.18334	0.946063	0.579379	no neut	no neut	0.28327	not potent	no neut	no neut	not potent	no neut	not potent	not potent	no neut	no neut	not potent	not potent	no neut
MGRM-C-006.c07	no neut	1.19806	0.855265	0.742409	no neut	0.925103	1.11501	1.03613	0.917146	no neut	no neut	0.654948	not potent	0.869096	no neut	0.556253	no neut	0.691068	0.743653	no neut	0.346482	0.666927	0.626215	no neut
MGRM-C-007.c04	no neut	not potent	1.26582	no neut	no neut	not potent	no neut	0.474605	no neut	no neut	no neut	no neut	no neut	no neut	no neut	no neut	no neut	no neut	no neut	no neut	no neut	no neut	no neut	not potent
MGRM-C-007.c14	no neut	not potent	0.973249	no neut	no neut	not potent	not potent	0.768734	no neut	no neut	no neut	not potent	no neut	0.788573	no neut	no neut	no neut	no neut	no neut	no neut	0.343611	no neut	no neut	not potent
MGRM-C-008-c.12	no neut	1.26002	0.827952	no neut	not potent	not potent	0.964384	1.07317	not potent	no neut	not potent	not potent	no neut	no neut	no neut	no neut	no neut	no neut	no neut	no neut	no neut	no neut	no neut	not potent
MGRM-C-009.c01	no neut	no neut	no neut	no neut	not potent	no neut	no neut	no neut	no neut	no neut	no neut	no neut	no neut	not potent	no neut	no neut	no neut	1.05279	not potent	not potent	not potent	0.909666	not potent	0.896383
MGRM-C-009.c04	no neut	no neut	no neut	no neut	not potent	no neut	no neut	no neut	no neut	no neut	no neut	no neut	no neut	not potent	no neut	no neut	no neut	0.776232	not potent	not potent	not potent	0.927399	not potent	not potent
MGRM-C-010-c14	no neut	no neut	no neut	no neut	0.926495	no neut	no neut	no neut	no neut	no neut	no neut	no neut	no neut	not potent	no neut	no neut	no neut	0.60642	0.456183	not potent	no neut	0.413267	0.398679	not potent
MGRM-C-011-c02	no neut	1.14457	1.25542	0.909904	0.945349	0.701778	0.953554	0.823197	0.712444	0.570924	not potent	0.74633	no neut	no neut	not potent	0.493959	no neut	no neut	no neut	no neut	no neut	no neut	no neut	0.473871
MGRM-C-012.c06	no neut	not potent	not potent	no neut	0.985715	no neut	no neut	0.605194	no neut	0.960028	no neut	no neut	no neut	not potent	0.668832	no neut	no neut	no neut	no neut	no neut	not potent	no neut	no neut	not potent
MGRM-C-012.c16	no neut	0.671863	0.817704	1.03361	1.25898	0.75164	0.615317	0.908125	not potent	0.712991	no neut	not potent	no neut	0.624637	not potent	no neut	no neut	no neut	no neut	no neut	0.382161	no neut	no neut	no neut
MGRM-C-013.c16	no neut	no neut	no neut	no neut	no neut	no neut	no neut	no neut	no neut	no neut	no neut	no neut	no neut	no neut	no neut	no neut	no neut	no neut	no neut	no neut	no neut	no neut	no neut	not potent
MGRM-C-014.c16	no neut	0.663636	no neut	no neut	not potent	no neut	no neut	not potent	no neut	no neut	no neut	no neut	no neut	not potent	no neut	no neut	no neut	not potent	not potent	no neut	not potent	not potent	not potent	no neut
MGRM-C-015.c04	0.983054	no neut	1.21341	no neut	not potent	no neut	no neut	no neut	no neut	1.05366	no neut	no neut	not potent	not potent	not potent	no neut	no neut	1.11917	1.0821	0.805922	0.615284	1.02126	1.25243	not potent
MGRM-C-016.c03	no neut	0.406246	no neut	no neut	0.721599	no neut	0.480916	0.949437	no neut	no neut	no neut	no neut	no neut	no neut	no neut	no neut	no neut	not potent	not potent	no neut	no neut	not potent	not potent	1.02366
MGRM-C-017.c07	no neut	0.616303	not potent	no neut	not potent	no neut	0.572123	0.582108	no neut	no neut	no neut	no neut	no neut	no neut	no neut	no neut	no neut	not potent	not potent	no neut	no neut	not potent	not potent	0.515146
MGRM-C-018.c05	no neut	no neut	1.53933	not potent	1.01183	1.3549	no neut	no neut	0.652872	no neut	not potent	not potent	no neut	1.2605	no neut	no neut	no neut	no neut	no neut	no neut	1.2464	no neut	no neut	not potent
MGRM-C-019.c13	no neut	not potent	1.09549	1.1681	no neut	1.17353	not potent	not potent	0.892052	1.20501	no neut	1.11327	1.46205	0.767555	0.822288	0.944402	no neut	0.465599	not potent	no neut	0.976111	not potent	not potent	not potent
MGRM-C-019.c14	no neut	not potent	0.999074	0.997614	not potent	0.965154	no neut	not potent	0.990344	0.638777	no neut	0.951048	not potent	0.89665	no neut	1.05467	no neut	0.41788	0.338878	0.306549	0.962873	0.362779	0.343683	not potent
MGRM-C-020.c07	no neut	no neut	not potent	no neut	0.898219	no neut	not potent	not potent	no neut	no neut	no neut	no neut	no neut	no neut	no neut	no neut	no neut	not potent	not potent	not potent	no neut	not potent	not potent	not potent
MGRM-C-021.c12	no neut	no neut	no neut	no neut	not potent	no neut	no neut	no neut	no neut	no neut	no neut	no neut	no neut	0.915352	no neut	no neut	no neut	0.927641	0.889276	0.447699	0.629273	0.990365	0.832215	not potent
MGRM-C-021.c16	no neut	no neut	no neut	no neut	no neut	no neut	no neut	no neut	no neut	no neut	not potent	no neut	no neut	no neut	no neut	no neut	no neut	no neut	no neut	no neut	no neut	no neut	no neut	not potent
MGRM-C-022.c02	no neut	1.52623	1.34485	not potent	no neut	not potent	1.34603	1.48503	not potent	no neut	no neut	0.928654	not potent	no neut	no neut	0.691792	no neut	no neut	no neut	no neut	no neut	no neut	no neut	no neut
MGRM-C-022.c12	no neut	1.47851	1.38311	1.43458	not potent	1.20023	1.60538	1.67307	1.35722	no neut	no neut	0.79261	no neut	0.582979	no neut	not potent	no neut	0.639284	0.574387	not potent	0.24701	0.567159	0.549517	no neut
MGRM-C-023.c02	no neut	1.24871	1.0472	not potent	not potent	1.01238	1.01981	1.17415	0.772086	1.75249	not potent	1.27362	0.823156	0.653287	1.01176	1.10672	no neut	1.54122	1.41919	0.929965	0.624336	1.69995	1.24296	0.525061
MGRM-C-024.c06	no neut	1.15344	0.592825	not potent	no neut	not potent	1.45284	1.25389	no neut	not potent	not potent	no neut	no neut	1.35333	0.494271	no neut	no neut	0.575056	0.672288	0.44054	1.5635	0.61271	0.687702	not potent
MGRM-C-024.c15	no neut	0.739936	no neut	no neut	no neut	no neut	0.740523	0.982972	no neut	no neut	no neut	no neut	no neut	0.89276	no neut	no neut	no neut	0.576167	0.62112	not potent	0.697022	0.632259	0.589867	no neut
MGRM-cB-003.c02	not potent	1.1424	0.649642	not potent	0.912321	0.789512	0.900622	0.970585	not potent	no neut	not potent	no neut	no neut	not potent	no neut	no neut	not potent	0.516241	0.35593	0.148658	0.359076	0.333613	0.287034	not potent
MGRM-cB-003.c05	1.13215	1.35301	1.10685	1.00317	1.05385	0.84039	1.14549	1.36493	1.17108	no neut	no neut	not potent	no neut	no neut	no neut	not potent	not potent	0.60125	0.552194	not potent	0.491586	0.44825	0.490694	not potent
MGRM-cB-020.c06	1.10277	1.15841	1.01378	0.602222	not potent	0.816869	1.08681	1.05953	0.637886	0.736186	no neut	0.580961	not potent	no neut	no neut	0.615806	0.79664	no neut	no neut	no neut	no neut	no neut	no neut	1.22563
MGRM-cB-020.c11	0.836963	1.93434	0.947207	0.871104	not potent	0.971937	1.03777	1.24394	0.887361	0.839571	not potent	0.842995	no neut	no neut	not potent	0.762173	0.672319	no neut	no neut	no neut	no neut	no neut	no neut	not potent
MGRM-Chronic-B-001.c07	1.38813	not potent	no neut	no neut	0.712833	no neut	not potent	not potent	no neut	no neut	1.01683	no neut	no neut	no neut	no neut	no neut	not potent	not potent	no neut	no neut	no neut	no neut	no neut	not potent
MGRM-Chronic-B-001.c08	1.17327	1.04921	no neut	no neut	1.16943	no neut	1.02797	1.05154	no neut	no neut	0.943327	no neut	no neut	no neut	no neut	no neut	0.964996	not potent	no neut	no neut	no neut	not potent	not potent	0.588701
MGRM-Chronic-B-004.c06	not potent	1.0211	1.41536	1.22646	0.943358	1.21599	0.864011	0.937883	1.25385	no neut	1.06004	1.11648	no neut	not potent	no neut	1.07913	not potent	not potent	not potent	no neut	0.19624	not potent	not potent	not potent
MGRM-Chronic-B-004.c10	no neut	1.20823	1.03278	0.96401	1.05756	1.21431	1.20913	0.970561	0.875819	no neut	0.912186	0.851108	no neut	0.704757	no neut	0.53388	0.559516	0.670108	0.700853	not potent	0.935517	0.618176	0.591013	not potent
MGRM-Chronic-B-005.c10	1.19194	0.882685	no neut	no neut	not potent	no neut	0.87978	1.00197	no neut	0.863082	no neut	no neut	no neut	no neut	not potent	no neut	not potent	no neut	no neut	no neut	no neut	no neut	no neut	not potent
MGRM-Chronic-B-006.c06	no neut	no neut	0.470607	no neut	not potent	no neut	no neut	not potent	1.3324	no neut	0.737006	1.51951	no neut	not potent	no neut	1.37531	not potent	1.39301	1.44132	0.858833	1.21526	1.21764	1.53512	not potent
MGRM-Chronic-B-006.c08	not potent	1.33971	1.18167	1.05457	0.992216	1.33351	1.03453	1.12445	1.20647	not potent	0.976286	1.3909	no neut	1.52698	no neut	1.19606	not potent	0.776829	0.715804	0.629204	1.33994	0.62199	0.73358	no neut
MGRM-Chronic-B-007.c04	no neut	not potent	0.980035	0.979813	not potent	0.95332	not potent	not potent	1.19577	no neut	no neut	1.17478	no neut	no neut	no neut	1.01316	no neut	not potent	not potent	no neut	no neut	not potent	not potent	no neut
MGRM-Chronic-B-008.c04	0.967182	1.43502	0.739013	not potent	1.1997	not potent	1.49848	1.49223	no neut	no neut	not potent	0.278273	no neut	not potent	no neut	no neut	no neut	no neut	no neut	no neut	0.678068	no neut	no neut	not potent
MGRM-Chronic-B-008.c12	0.726349	0.97703	no neut	no neut	not potent	no neut	1.29782	1.12056	no neut	not potent	1.82946	no neut	not potent	no neut	no neut	no neut	no neut	no neut	no neut	no neut	no neut	no neut	no neut	0.530207
MGRM-Chronic-B-009.c08	no neut	1.15266	1.20681	0.928856	0.994755	0.795413	0.944977	1.08619	1.23708	no neut	no neut	1.38975	no neut	no neut	no neut	1.23944	no neut	no neut	no neut	no neut	no neut	no neut	no neut	not potent
MGRM-Chronic-B-010.c13	not potent	0.988264	1.67379	1.17318	1.33383	1.483	1.04651	1.39692	0.951168	no neut	no neut	2.85232	no neut	3.08739	no neut	1.69471	not potent	no neut	no neut	no neut	0.693469	no neut	no neut	0.961995
MGRM-Chronic-B-012.c10	1.02589	not potent	1.08786	1.24353	no neut	1.17864	0.594745	0.755911	0.867341	0.328343	no neut	0.60224	no neut	not potent	no neut	no neut	no neut	no neut	no neut	no neut	not potent	no neut	no neut	no neut
MGRM-Chronic-B-014.c02	not potent	not potent	1.3148	no neut	1.11454	not potent	not potent	0.532297	no neut	no neut	no neut	not potent	no neut	1.1277	no neut	not potent	not potent	not potent	not potent	no neut	0.580251	not potent	not potent	not potent
MGRM-Chronic-B-014.c06	no neut	not potent	not potent	no neut	1.38434	no neut	0.850542	0.779823	no neut	no neut	no neut	not potent	no neut	not potent	no neut	no neut	0.510273	not potent	no neut	no neut	0.685603	no neut	no neut	0.460227
MGRM-Chronic-B-015.c03	not potent	0.968714	not potent	no neut	not potent	not potent	not potent	1.10271	no neut	1.32963	no neut	no neut	no neut	no neut	not potent	no neut	no neut	not potent	not potent	no neut	no neut	not potent	no neut	not potent
MGRM-Chronic-B-016.c05	no neut	1.30283	1.58482	1.0338	no neut	1.31631	1.4144	1.50911	1.40276	no neut	no neut	not potent	no neut	1.23679	no neut	no neut	not potent	no neut	no neut	no neut	0.367441	no neut	no neut	no neut
MGRM-Chronic-B-017.c01	no neut	no neut	no neut	no neut	not potent	no neut	no neut	no neut	no neut	no neut	not potent	no neut	no neut	not potent	no neut	no neut	no neut	0.661193	0.771323	not potent	0.694964	0.65712	0.588271	not potent
MGRM-Chronic-B-017.c05	no neut	no neut	no neut	no neut	1.00013	no neut	no neut	no neut	no neut	no neut	not potent	no neut	no neut	not potent	no neut	no neut	not potent	0.836877	0.798245	not potent	0.638999	0.879709	0.775114	no neut
MGRM-Chronic-B-017.c13	no neut	no neut	no neut	no neut	0.756099	no neut	not potent	not potent	no neut	no neut	no neut	no neut	no neut	0.949462	no neut	no neut	no neut	0.758962	0.829593	0.484153	1.20029	0.572257	0.611496	not potent
MGRM-Chronic-B-018.c05	not potent	not potent	1.03418	1.21903	not potent	1.50389	no neut	no neut	0.701412	no neut	no neut	not potent	no neut	1.26157	no neut	not potent	no neut	0.686194	0.689879	0.563176	0.570962	0.755853	0.635685	no neut
MGRM-Chronic-B-019.c13	not potent	not potent	1.32213	no neut	not potent	not potent	not potent	0.825764	no neut	not potent	0.909616	no neut	no neut	not potent	no neut	no neut	not potent	0.526204	not potent	no neut	not potent	0.339313	not potent	not potent
MGRM-Chronic-B-019.c15	not potent	not potent	0.837047	no neut	not potent	no neut	not potent	not potent	no neut	0.528377	no neut	no neut	no neut	not potent	no neut	no neut	not potent	1.25645	1.04742	0.769581	0.81727	1.29257	1.21031	no neut
MGRM-Chronic-B-022.c03	no neut	no neut	0.890193	0.505178	1.24395	0.506245	no neut	no neut	not potent	no neut	no neut	1.12465	no neut	0.451637	no neut	0.65625	0.81077	no neut	no neut	no neut	0.315824	no neut	no neut	not potent
MGRM-Chronic-B-022.c10	no neut	no neut	1.40359	0.720289	0.924978	0.712309	no neut	no neut	not potent	no neut	no neut	1.02869	no neut	no neut	no neut	1.07467	0.675651	not potent	not potent	no neut	not potent	not potent	not potent	0.726776
MGRM-Chronic-B-023.c01	1.15701	0.930637	no neut	no neut	1.07027	no neut	0.905263	1.39761	no neut	0.676234	no neut	no neut	no neut	1.00961	no neut	no neut	0.887674	0.474631	0.566777	no neut	0.534424	0.39317	0.378228	no neut
MGRM-Chronic-B-023.c08	1.37739	0.815669	no neut	no neut	1.30147	no neut	1.05169	0.87484	no neut	0.61175	no neut	no neut	no neut	0.916118	no neut	no neut	0.911135	0.81052	0.483057	no neut	0.426115	0.369655	0.357518	no neut
MGRM-Chronic-B-024.c04	no neut	no neut	no neut	no neut	no neut	no neut	not potent	not potent	no neut	no neut	no neut	no neut	no neut	no neut	no neut	no neut	no neut	no neut	no neut	no neut	no neut	no neut	no neut	not potent
MGRM-Chronic-B-024.c09	no neut	not potent	no neut	no neut	not potent	no neut	1.13692	0.656382	no neut	no neut	no neut	0.516999	no neut	0.892837	no neut	not potent	no neut	0.687469	1.06476	0.504329	0.757471	0.526889	0.646284	not potent
MGRM-D-002.c05	no neut	not potent	0.932529	not potent	not potent	0.443425	0.946104	0.476779	0.538559	no neut	no neut	not potent	no neut	0.480922	no neut	no neut	no neut	no neut	no neut	no neut	not potent	no neut	no neut	no neut
MGRM-D-002.c14	no neut	1.07452	0.898822	not potent	1.14948	0.805306	0.920538	1.21089	0.606182	no neut	no neut	0.393912	no neut	1.14121	no neut	0.483797	not potent	no neut	no neut	no neut	0.474927	no neut	no neut	not potent
MGRM-D-003.c11	no neut	not potent	0.976133	1.04209	no neut	1.11241	no neut	not potent	0.973643	no neut	no neut	0.48163	no neut	1.12819	no neut	not potent	no neut	no neut	no neut	no neut	0.601464	no neut	no neut	not potent
MGRM-D-003.c16	no neut	0.981984	0.875035	1.0621	not potent	1.23139	no neut	not potent	1.08266	no neut	no neut	0.823568	no neut	0.939925	no neut	0.559396	no neut	no neut	no neut	no neut	0.676003	no neut	no neut	not potent
MGRM-D-004.c07	no neut	no neut	no neut	no neut	no neut	no neut	no neut	no neut	no neut	no neut	no neut	no neut	no neut	0.964611	no neut	no neut	no neut	no neut	no neut	no neut	0.83242	no neut	no neut	not potent
MGRM-D-004.c10	no neut	no neut	not potent	no neut	no neut	no neut	no neut	no neut	1.06569	no neut	no neut	0.675917	no neut	0.766319	no neut	0.778117	not potent	no neut	no neut	no neut	0.640363	no neut	no neut	not potent
MGRM-D-004.c16	no neut	no neut	no neut	no neut	not potent	no neut	no neut	no neut	not potent	no neut	no neut	0.491417	no neut	0.833641	no neut	not potent	not potent	no neut	no neut	no neut	0.722478	no neut	no neut	not potent
MGRM-D-005.c11	not potent	no neut	not potent	no neut	no neut	not potent	no neut	no neut	no neut	no neut	no neut	no neut	no neut	0.860959	no neut	no neut	no neut	not potent	not potent	no neut	not potent	not potent	no neut	no neut
MGRM-D-005.c12	not potent	0.99906	0.924117	0.957263	no neut	0.936274	0.845712	0.983875	0.994403	no neut	no neut	no neut	no neut	no neut	no neut	no neut	no neut	0.705292	0.556967	0.510661	no neut	0.624197	0.43686	no neut
MGRM-D-006.c05	not potent	not potent	0.962355	1.08959	1.1483	1.1599	0.619077	not potent	1.05654	no neut	no neut	not potent	no neut	0.591261	no neut	no neut	no neut	no neut	no neut	no neut	0.423509	no neut	no neut	no neut
MGRM-D-006.c16	1.15327	1.02072	1.07004	1.06597	1.11387	0.98556	0.83379	0.626177	1.08981	0.529078	not potent	0.773772	0.859643	no neut	0.703502	0.564232	not potent	not potent	not potent	no neut	no neut	not potent	not potent	not potent
MGRM-D-007.c03	no neut	no neut	0.952929	no neut	not potent	no neut	not potent	no neut	no neut	no neut	not potent	not potent	no neut	not potent	no neut	not potent	not potent	0.719345	0.835816	0.599706	0.523824	0.591138	0.74912	not potent
MGRM-D-008.c02	no neut	no neut	0.795177	no neut	not potent	no neut	no neut	no neut	not potent	no neut	no neut	no neut	no neut	not potent	no neut	no neut	no neut	0.478063	0.510192	no neut	no neut	0.527515	0.526505	no neut
MGRM-D-009-c.12	no neut	0.795356	0.605507	no neut	not potent	not potent	0.817967	0.569666	no neut	no neut	no neut	no neut	no neut	0.611718	no neut	no neut	not potent	no neut	no neut	no neut	0.286657	no neut	no neut	not potent
MGRM-D-009.c09	no neut	not potent	not potent	no neut	no neut	no neut	not potent	no neut	no neut	no neut	no neut	no neut	no neut	0.918998	no neut	no neut	not potent	no neut	no neut	no neut	0.281905	no neut	no neut	not potent
MGRM-D-010-c.01	1.20479	not potent	1.23435	1.41937	not potent	1.22444	not potent	no neut	1.12485	0.959221	no neut	0.677212	no neut	1.12076	no neut	0.662476	no neut	0.645648	0.600623	no neut	0.742184	0.467834	0.461204	not potent
MGRM-D-010-c.12	1.12226	no neut	no neut	no neut	0.968514	not potent	no neut	no neut	not potent	no neut	no neut	not potent	no neut	0.974686	no neut	no neut	not potent	no neut	no neut	no neut	0.710923	no neut	no neut	not potent
MGRM-D-010-c.13	1.10715	no neut	1.10758	0.987188	1.02328	1.12517	no neut	no neut	1.14904	no neut	no neut	0.932948	no neut	1.10605	no neut	0.961085	not potent	0.628736	0.617635	no neut	0.764908	0.463097	0.463094	not potent
MGRM-D-010-c.14	1.07973	not potent	1.28441	1.14155	no neut	1.18057	not potent	no neut	1.19577	1.01099	no neut	0.576065	no neut	0.820744	no neut	0.58717	no neut	not potent	not potent	no neut	0.49771	not potent	not potent	no neut
MGRM-D-011-c.09	1.11405	1.06202	1.21841	1.0781	1.02801	1.10353	0.901641	0.990085	1.18002	no neut	not potent	0.875211	no neut	0.867976	not potent	0.486124	no neut	0.583849	0.440275	no neut	0.737995	0.373854	0.44269	not potent
MGRM-D-011-c.14	not potent	1.06643	1.05404	1.17335	1.20881	1.1564	1.03956	1.57518	1.22809	no neut	no neut	0.950635	no neut	1.05885	no neut	0.524554	no neut	no neut	no neut	no neut	0.755544	no neut	no neut	not potent
MGRM-D-012.c07	no neut	no neut	no neut	no neut	0.950431	no neut	no neut	no neut	no neut	no neut	0.534743	no neut	no neut	not potent	no neut	no neut	0.516105	no neut	no neut	no neut	0.388839	no neut	no neut	0.421725
MGRM-D-013.c16	no neut	no neut	not potent	no neut	0.99399	no neut	no neut	no neut	no neut	no neut	no neut	not potent	no neut	0.304593	no neut	not potent	not potent	0.483082	0.487399	not potent	0.142451	1.48074	0.314952	not potent
MGRM-D-014.c01	no neut	1.08363	1.41908	1.29565	1.09741	1.44533	1.22351	1.46962	1.2374	not potent	not potent	0.571304	no neut	1.26863	no neut	not potent	not potent	0.449019	0.45744	0.14012	2.14778	0.519307	0.410776	not potent
MGRM-D-014.c03	no neut	0.840923	0.69226	not potent	not potent	0.696959	1.15	0.848056	not potent	not potent	no neut	0.971894	no neut	no neut	no neut	0.556887	0.451182	0.931462	not potent	not potent	no neut	1.14325	not potent	not potent
MGRM-D-014.c06	no neut	1.11295	0.904889	not potent	0.794926	0.858175	0.949395	1.00527	0.784541	not potent	no neut	0.619621	no neut	1.45823	no neut	not potent	not potent	0.346994	0.357861	no neut	1.34382	0.358669	0.2814	not potent
MGRM-D-014.c08	no neut	0.771715	0.751519	not potent	not potent	0.542222	1.0461	0.822793	0.570089	0.895732	no neut	0.983302	no neut	no neut	no neut	0.770728	0.545575	0.677726	0.887787	not potent	no neut	0.957465	0.667987	0.551599
MGRM-D-015.c07	no neut	0.920968	0.859578	not potent	no neut	1.12609	0.958257	1.10625	0.959149	no neut	no neut	no neut	no neut	no neut	no neut	no neut	not potent	no neut	no neut	no neut	no neut	no neut	no neut	no neut
MGRM-D-015.c16	no neut	1.14926	no neut	no neut	no neut	0.989565	0.762017	1.24459	no neut	no neut	no neut	no neut	no neut	no neut	no neut	no neut	no neut	no neut	no neut	no neut	no neut	no neut	no neut	not potent
MGRM-D-016.c01	no neut	no neut	no neut	no neut	0.909807	no neut	no neut	no neut	no neut	no neut	0.713724	no neut	no neut	0.835908	no neut	no neut	not potent	no neut	no neut	no neut	0.802083	no neut	no neut	not potent
MGRM-D-016.c14	no neut	no neut	no neut	no neut	1.12045	no neut	no neut	no neut	no neut	no neut	0.794329	no neut	no neut	no neut	no neut	no neut	not potent	no neut	no neut	no neut	0.258133	no neut	no neut	not potent
MGRM-D-017.c07	no neut	no neut	no neut	no neut	1.33983	no neut	no neut	no neut	no neut	no neut	no neut	not potent	no neut	0.816924	no neut	not potent	not potent	0.428671	0.62271	no neut	0.674209	0.334939	not potent	not potent
MGRM-D-017.c13	no neut	no neut	no neut	no neut	0.767919	no neut	no neut	no neut	no neut	no neut	no neut	not potent	no neut	0.837694	no neut	not potent	not potent	not potent	not potent	no neut	0.623237	not potent	not potent	not potent
MGRM-D-019.c02	no neut	no neut	no neut	no neut	not potent	no neut	no neut	no neut	no neut	no neut	no neut	no neut	no neut	0.160054	no neut	no neut	not potent	not potent	no neut	no neut	0.182483	not potent	not potent	no neut
MGRM-D-019.c12	no neut	no neut	no neut	no neut	0.461521	no neut	no neut	no neut	no neut	no neut	no neut	no neut	no neut	0.813237	no neut	no neut	not potent	0.607882	0.539017	no neut	0.583343	0.444029	0.481281	not potent
MGRM-D-020.c06	no neut	0.668339	0.74072	0.933643	0.886938	0.629461	0.77035	0.854232	0.800524	no neut	no neut	0.343324	no neut	not potent	no neut	not potent	no neut	no neut	no neut	no neut	no neut	no neut	no neut	0.521014
MGRM-D-020.c10	no neut	0.718435	0.803394	0.846564	0.954936	0.888745	0.798318	0.917218	0.701355	no neut	no neut	not potent	no neut	not potent	no neut	no neut	no neut	no neut	no neut	no neut	no neut	no neut	no neut	no neut
MGRM-D-021.c08	no neut	no neut	1.09607	1.05385	no neut	0.651785	no neut	no neut	1.17972	no neut	not potent	1.21649	no neut	no neut	no neut	0.94704	no neut	no neut	no neut	no neut	no neut	no neut	no neut	not potent
MGRM-D-022.c09	no neut	no neut	no neut	no neut	no neut	no neut	no neut	no neut	no neut	no neut	not potent	no neut	no neut	no neut	no neut	no neut	not potent	no neut	no neut	no neut	no neut	no neut	no neut	not potent
MGRM-D-022.c15	no neut	no neut	no neut	no neut	1.02843	no neut	no neut	no neut	no neut	no neut	no neut	no neut	no neut	no neut	no neut	no neut	no neut	no neut	no neut	no neut	no neut	no neut	no neut	no neut
MGRM-D-023.c09	no neut	no neut	1.10643	0.805487	not potent	0.826629	not potent	not potent	0.962948	no neut	no neut	1.43007	no neut	no neut	no neut	0.848255	no neut	not potent	not potent	no neut	no neut	not potent	no neut	0.815296
MGRM-D-024.c10	no neut	1.36578	0.796206	not potent	no neut	0.978432	0.726888	0.865577	no neut	no neut	no neut	not potent	no neut	0.942754	no neut	no neut	no neut	no neut	no neut	no neut	0.401232	no neut	no neut	not potent
MGRM-D-024.c15	no neut	1.07545	1.12695	not potent	no neut	0.948609	0.835888	1.46883	no neut	no neut	not potent	not potent	no neut	1.08699	no neut	no neut	not potent	no neut	no neut	no neut	0.295832	no neut	no neut	not potent
MGRM-D-025.c11	no neut	not potent	not potent	no neut	0.885043	not potent	0.682687	0.770228	no neut	no neut	no neut	no neut	no neut	no neut	no neut	no neut	no neut	no neut	no neut	no neut	no neut	no neut	no neut	not potent
MGRM-D-025.c14	no neut	no neut	no neut	no neut	1.03341	not potent	no neut	no neut	no neut	no neut	no neut	0.586181	no neut	no neut	no neut	no neut	not potent	no neut	no neut	no neut	no neut	no neut	no neut	not potent
MGRM-D-026.c14	not potent	not potent	no neut	no neut	no neut	no neut	no neut	no neut	no neut	no neut	no neut	no neut	no neut	not potent	no neut	no neut	not potent	no neut	no neut	no neut	no neut	no neut	no neut	no neut
MGRM-D-026.c15	no neut	no neut	not potent	no neut	not potent	no neut	no neut	no neut	no neut	no neut	not potent	no neut	no neut	no neut	no neut	no neut	not potent	not potent	not potent	no neut	no neut	not potent	not potent	not potent
MGRM-D-027.c03	no neut	no neut	1.02094	1.53243	no neut	1.11916	no neut	no neut	0.987638	no neut	no neut	1.57245	no neut	not potent	no neut	0.497658	not potent	no neut	no neut	no neut	not potent	no neut	no neut	not potent
MGRM-D-027.c12	no neut	no neut	1.15951	1.17215	no neut	1.31895	no neut	no neut	1.09267	no neut	no neut	0.628499	no neut	not potent	no neut	0.48159	not potent	no neut	no neut	no neut	not potent	no neut	no neut	not potent
MGRM-D-028.c06	no neut	1.21959	not potent	no neut	not potent	not potent	0.738931	1.12736	no neut	no neut	not potent	0.833826	no neut	not potent	no neut	not potent	no neut	no neut	no neut	no neut	not potent	no neut	no neut	not potent
MGRM-D-028.c12	no neut	not potent	no neut	no neut	not potent	no neut	not potent	0.783287	no neut	no neut	0.913232	not potent	no neut	no neut	no neut	no neut	no neut	no neut	no neut	no neut	no neut	no neut	no neut	no neut
MGRM-D-029.c03	not potent	no neut	no neut	no neut	not potent	no neut	no neut	no neut	no neut	not potent	no neut	no neut	no neut	no neut	no neut	no neut	not potent	0.484363	0.596225	not potent	no neut	0.794456	0.442027	not potent
MGRM-D-029.c10	no neut	no neut	no neut	no neut	not potent	no neut	no neut	no neut	no neut	not potent	no neut	no neut	no neut	no neut	no neut	no neut	no neut	0.528382	0.730228	not potent	no neut	0.431184	0.525471	not potent
MGRM-F1-001.c13	no neut	no neut	no neut	no neut	1.13161	no neut	no neut	no neut	no neut	no neut	no neut	no neut	no neut	no neut	no neut	no neut	not potent	no neut	no neut	no neut	no neut	no neut	no neut	not potent
MGRM-F1-002.c11	no neut	1.10298	not potent	no neut	not potent	no neut	1.26173	1.06644	no neut	no neut	no neut	0.397042	no neut	0.81613	no neut	0.437004	no neut	not potent	not potent	no neut	0.252004	no neut	not potent	no neut
MGRM-F1-002.c16	0.990019	1.27702	0.668088	no neut	not potent	no neut	1.2578	1.39118	not potent	no neut	no neut	0.512648	no neut	1.2989	no neut	0.430538	not potent	0.379201	0.472526	not potent	0.718048	0.496981	0.434896	not potent
MGRM-F1-004-c05	no neut	not potent	1.13452	1.29872	1.11365	1.15444	not potent	not potent	1.13596	1.36031	no neut	1.1231	no neut	0.704826	no neut	0.833341	not potent	0.90145	0.708779	0.636848	0.252627	0.759202	0.761541	not potent
MGRM-F1-005.c10	no neut	0.819415	1.06007	0.901039	not potent	0.982351	1.00159	1.05276	0.958609	no neut	no neut	not potent	not potent	no neut	no neut	no neut	not potent	not potent	no neut	no neut	no neut	not potent	no neut	not potent
MGRM-F1-007.c05	no neut	1.0426	0.92445	no neut	not potent	0.916678	1.0272	0.954475	not potent	no neut	no neut	no neut	no neut	no neut	no neut	no neut	not potent	not potent	no neut	no neut	no neut	not potent	not potent	0.580801
MGRM-F1-007.c11	no neut	0.927404	0.591389	no neut	not potent	no neut	0.920697	0.927245	no neut	no neut	no neut	no neut	no neut	no neut	no neut	no neut	not potent	no neut	no neut	no neut	no neut	no neut	no neut	0.713473
MGRM-F1-008.c06	no neut	no neut	no neut	no neut	not potent	no neut	no neut	no neut	no neut	no neut	no neut	not potent	no neut	no neut	no neut	no neut	0.469097	not potent	not potent	no neut	no neut	not potent	not potent	0.573067
MGRM-F1-008.c07	no neut	no neut	not potent	no neut	not potent	no neut	no neut	no neut	no neut	no neut	no neut	0.76737	no neut	no neut	no neut	not potent	not potent	0.508184	0.638034	0.413002	no neut	0.515099	0.5835	not potent
MGRM-F1-010.c02	no neut	1.06111	not potent	no neut	0.892741	no neut	1.17093	1.36028	no neut	no neut	no neut	no neut	no neut	1.92947	no neut	no neut	0.632244	no neut	no neut	no neut	1.02486	no neut	no neut	0.584541
MGRM-F1-011.c08	no neut	1.08748	1.02688	not potent	no neut	1.04033	0.960566	0.769591	0.789099	no neut	no neut	no neut	no neut	not potent	no neut	no neut	no neut	0.630217	not potent	0.522792	0.372723	0.656252	not potent	not potent
MGRM-F1-013.c09	no neut	1.03405	not potent	no neut	0.990045	not potent	1.02417	0.974423	no neut	not potent	no neut	no neut	no neut	not potent	no neut	no neut	not potent	0.531086	0.446235	not potent	not potent	0.618103	0.513861	not potent
MGRM-F1-014.c10	no neut	0.848144	1.37441	no neut	0.980669	no neut	0.699065	0.725131	no neut	no neut	no neut	not potent	no neut	1.20953	no neut	no neut	no neut	1.15971	1.27917	0.682242	0.631154	1.10396	not potent	not potent
MGRM-F1-015-c05	no neut	no neut	no neut	no neut	1.09928	no neut	no neut	not potent	no neut	0.92548	no neut	no neut	no neut	no neut	no neut	no neut	0.754326	no neut	no neut	no neut	no neut	no neut	no neut	0.756815
MGRM-F1-016.c01	no neut	not potent	not potent	no neut	1.02702	no neut	not potent	not potent	no neut	no neut	no neut	no neut	no neut	not potent	no neut	no neut	no neut	no neut	no neut	no neut	not potent	no neut	no neut	0.345068
MGRM-F1-017.c02	no neut	no neut	not potent	no neut	not potent	no neut	no neut	not potent	no neut	not potent	no neut	no neut	no neut	no neut	no neut	no neut	no neut	no neut	no neut	no neut	no neut	no neut	no neut	not potent
MGRM-F1-018.c12	no neut	0.951007	0.810173	not potent	1.16792	not potent	0.676576	0.850775	not potent	no neut	no neut	no neut	no neut	0.77777	no neut	no neut	no neut	0.736599	not potent	no neut	0.412602	0.699778	0.434293	not potent
MGRM-F1-019.c01	no neut	0.69903	0.447096	no neut	not potent	no neut	1.2167	0.688211	no neut	no neut	no neut	no neut	no neut	not potent	no neut	no neut	not potent	0.798145	0.683284	0.805741	0.46338	0.509261	0.698241	0.91798
MGRM-F1-020.c06	no neut	0.870128	0.498795	no neut	not potent	no neut	0.99226	0.888191	no neut	1.26651	no neut	not potent	not potent	0.699843	0.679879	no neut	0.81989	1.04951	0.843009	0.409117	0.246417	0.496247	0.706402	0.843902
MGRM-F1-021.c15	no neut	0.847021	no neut	no neut	1.11249	no neut	not potent	0.760582	no neut	0.808024	no neut	no neut	no neut	no neut	no neut	no neut	1.21128	no neut	no neut	no neut	no neut	no neut	no neut	0.719618
MGRM-F1-022.c05	no neut	0.787441	not potent	no neut	0.747206	no neut	0.839304	0.827537	no neut	0.896252	no neut	no neut	not potent	0.526189	0.864579	no neut	not potent	0.29608	0.404313	0.301759	no neut	0.470238	0.326869	not potent
MGRM-F1-022.c09	no neut	0.831958	0.711243	1.18008	not potent	0.647657	0.874428	1.22569	0.733416	0.707108	no neut	not potent	no neut	no neut	no neut	no neut	no neut	not potent	not potent	not potent	no neut	not potent	not potent	not potent
MGRM-F1-023.c16	no neut	0.74718	0.725875	0.704957	0.871426	0.805161	0.82031	0.876766	0.647596	0.870172	no neut	0.572276	no neut	no neut	no neut	no neut	not potent	1.06591	0.9427	not potent	no neut	0.994634	not potent	0.556116
MGRM-G-001.c01	no neut	0.604842	no neut	no neut	no neut	no neut	0.594319	1.25659	no neut	no neut	no neut	no neut	no neut	0.858324	no neut	no neut	no neut	not potent	0.445006	no neut	no neut	0.446348	not potent	not potent
MGRM-G-001.c02	no neut	1.09711	0.973671	0.981943	no neut	1.00185	1.0578	0.977852	1.11799	1.08636	no neut	0.657625	0.842796	not potent	not potent	0.556066	not potent	not potent	not potent	no neut	0.239597	not potent	not potent	not potent
MGRM-G-002.c06	no neut	0.967466	1.57649	0.722401	1.02059	not potent	0.963593	0.987271	not potent	1.07495	no neut	not potent	0.864283	0.677285	not potent	no neut	not potent	1.0934	0.835774	0.862698	0.602902	0.935278	0.783151	no neut
MGRM-G-002.c10	no neut	1.13537	0.318171	no neut	not potent	no neut	1.29496	0.879478	no neut	0.754497	0.775929	no neut	not potent	no neut	not potent	no neut	0.889077	0.826283	not potent	not potent	not potent	0.838862	0.864282	no neut
MGRM-G-003.c07	no neut	no neut	no neut	no neut	not potent	no neut	no neut	no neut	no neut	no neut	0.700458	1.42008	no neut	no neut	no neut	0.556134	not potent	no neut	no neut	no neut	not potent	no neut	no neut	no neut
MGRM-G-003.c12	no neut	no neut	no neut	no neut	not potent	no neut	no neut	no neut	no neut	no neut	no neut	not potent	no neut	no neut	no neut	no neut	not potent	no neut	no neut	no neut	no neut	no neut	no neut	0.649061
MGRM-G-004.c12	no neut	not potent	no neut	no neut	no neut	no neut	no neut	not potent	no neut	no neut	no neut	no neut	no neut	no neut	no neut	no neut	no neut	no neut	no neut	no neut	no neut	no neut	no neut	0.999155
MGRM-G-005.c14	no neut	no neut	no neut	no neut	no neut	no neut	no neut	no neut	no neut	not potent	no neut	no neut	no neut	no neut	no neut	no neut	no neut	no neut	no neut	no neut	no neut	no neut	no neut	no neut
MGRM-G-006.c01	no neut	no neut	no neut	no neut	not potent	no neut	no neut	no neut	no neut	no neut	no neut	no neut	no neut	not potent	no neut	no neut	1.35368	0.638512	0.480325	no neut	not potent	0.593917	0.651882	0.837607
MGRM-G-007-c.03	no neut	no neut	0.738129	0.655993	no neut	0.913847	no neut	no neut	not potent	no neut	no neut	1.08466	no neut	0.804249	no neut	0.782622	no neut	0.7066	0.779898	not potent	0.610127	0.615741	0.689931	not potent
MGRM-G-008-c.03	no neut	1.12241	no neut	no neut	1.09715	no neut	1.10063	1.09075	no neut	not potent	no neut	no neut	not potent	0.995895	no neut	no neut	not potent	no neut	no neut	no neut	0.831219	no neut	no neut	not potent
MGRM-G-009-c02	no neut	not potent	no neut	no neut	1.13746	no neut	0.722412	1.07567	no neut	no neut	no neut	no neut	no neut	not potent	no neut	no neut	not potent	not potent	not potent	no neut	no neut	not potent	not potent	not potent
MGRM-G-009-c07	no neut	not potent	no neut	no neut	1.1009	no neut	0.721814	0.839144	no neut	no neut	no neut	no neut	no neut	no neut	no neut	no neut	not potent	not potent	not potent	no neut	no neut	not potent	not potent	not potent
MGRM-G-010-c10	no neut	no neut	no neut	no neut	not potent	no neut	0.452794	0.545636	no neut	no neut	no neut	no neut	no neut	0.837881	no neut	no neut	not potent	no neut	no neut	no neut	1.07273	no neut	no neut	not potent
MGRM-G-011.c02	no neut	1.28889	0.757761	not potent	not potent	not potent	0.968496	1.01249	not potent	no neut	no neut	no neut	no neut	no neut	no neut	no neut	not potent	not potent	not potent	not potent	no neut	not potent	not potent	not potent
MGRM-G-011.c05	no neut	no neut	no neut	no neut	0.955559	no neut	no neut	not potent	no neut	no neut	no neut	no neut	no neut	1.05975	no neut	no neut	0.711831	0.49471	0.569969	no neut	1.01734	0.635949	0.569847	0.595047
MGRM-G-012.c04	no neut	1.11594	no neut	no neut	no neut	no neut	0.88585	0.942761	no neut	0.950624	no neut	no neut	no neut	no neut	no neut	no neut	no neut	not potent	not potent	no neut	not potent	not potent	not potent	not potent
MGRM-G-012.c13	no neut	1.13672	0.548099	not potent	not potent	not potent	0.863343	0.955724	not potent	no neut	no neut	not potent	no neut	0.543255	no neut	no neut	not potent	0.752437	0.793644	0.667936	0.465521	0.565643	0.735822	no neut
MGRM-G-013.c11	no neut	no neut	no neut	no neut	0.952637	no neut	no neut	no neut	no neut	no neut	no neut	no neut	no neut	no neut	no neut	no neut	0.699909	no neut	no neut	no neut	no neut	no neut	no neut	0.673036
MGRM-G-014.c03	no neut	1.13215	1.18386	1.07875	1.03376	1.18295	1.07843	1.0217	1.00866	no neut	no neut	not potent	no neut	no neut	no neut	no neut	not potent	not potent	not potent	no neut	no neut	not potent	not potent	not potent
MGRM-G-014.c11	no neut	1.00827	0.96331	1.04873	0.912738	1.15247	0.898719	1.05454	1.14916	no neut	no neut	0.47833	no neut	not potent	no neut	0.506386	not potent	0.864041	0.867026	0.695672	0.543257	0.842924	0.77133	not potent
MGRM-G-015.c02	no neut	no neut	no neut	no neut	0.819058	no neut	no neut	no neut	no neut	no neut	no neut	no neut	no neut	not potent	no neut	no neut	not potent	no neut	no neut	no neut	not potent	no neut	no neut	0.943097
MGRM-G-016.c06	no neut	no neut	no neut	no neut	1.17742	no neut	no neut	not potent	no neut	no neut	no neut	no neut	no neut	0.674303	no neut	no neut	not potent	0.55573	0.585304	no neut	not potent	0.578288	0.532132	0.523617
MGRM-G-016.c14	no neut	no neut	no neut	no neut	0.975986	no neut	no neut	no neut	no neut	no neut	no neut	no neut	no neut	no neut	no neut	no neut	no neut	not potent	not potent	no neut	no neut	not potent	not potent	0.565674
MGRM-G-018.c14	no neut	not potent	0.985629	0.648117	no neut	0.616139	no neut	not potent	no neut	no neut	no neut	0.76529	no neut	no neut	no neut	0.694384	not potent	0.9004	0.915191	0.813179	no neut	0.788276	0.803549	not potent
MGRM-G-019.c03	no neut	1.42528	1.53697	0.725114	1.26335	1.40998	1.58853	1.51747	not potent	1.17694	not potent	not potent	not potent	no neut	1.04162	no neut	no neut	no neut	no neut	no neut	not potent	no neut	no neut	no neut
MGRM-G-020.c04	no neut	no neut	no neut	no neut	no neut	no neut	no neut	no neut	no neut	no neut	no neut	no neut	no neut	no neut	no neut	no neut	0.737933	not potent	not potent	not potent	not potent	not potent	not potent	0.675528
MGRM-G-020.c14	no neut	no neut	no neut	no neut	0.752764	no neut	no neut	no neut	no neut	no neut	no neut	not potent	no neut	not potent	no neut	no neut	not potent	not potent	not potent	no neut	0.539115	not potent	not potent	no neut
MGRM-G-021.c15	no neut	1.27999	1.38551	not potent	1.36183	1.26108	1.29337	1.58097	no neut	not potent	no neut	not potent	not potent	no neut	not potent	no neut	not potent	no neut	no neut	no neut	no neut	no neut	no neut	no neut
MGRM-G-022.c02	no neut	not potent	0.734734	not potent	not potent	0.699714	no neut	0.516075	no neut	not potent	no neut	0.796443	no neut	1.37335	no neut	no neut	no neut	no neut	no neut	no neut	1.5216	no neut	not potent	not potent
MGRM-G-023.c07	no neut	0.796202	0.820986	not potent	1.10923	0.670288	no neut	0.637262	no neut	no neut	no neut	0.505543	no neut	0.697714	no neut	no neut	not potent	0.752898	0.672856	not potent	0.553673	0.80152	0.685588	not potent
MGRM-G-023.c16	no neut	0.663268	0.850307	no neut	no neut	not potent	not potent	0.550157	no neut	no neut	no neut	not potent	no neut	0.671458	no neut	no neut	no neut	not potent	not potent	not potent	0.584328	0.655155	not potent	no neut
MGRM-G-024.c02	no neut	0.650544	0.748507	no neut	0.611905	no neut	0.505719	0.451282	no neut	1.19815	no neut	not potent	no neut	0.738955	no neut	no neut	not potent	0.774919	0.709226	not potent	0.516347	0.371773	0.877457	not potent
MGRM-G-024.c14	no neut	0.78868	0.404717	no neut	0.490917	no neut	0.838443	0.969502	no neut	1.48603	1.90529	not potent	1.20175	0.942322	0.992605	not potent	not potent	0.307401	not potent	no neut	0.574171	0.381708	not potent	0.766955
MGRM-G-025.c15	no neut	1.40178	1.02976	no neut	not potent	not potent	1.19019	1.11591	no neut	0.591735	no neut	not potent	no neut	no neut	no neut	not potent	no neut	no neut	no neut	no neut	no neut	no neut	no neut	not potent
MGRM-G-027.c02	no neut	no neut	no neut	no neut	1.06276	no neut	no neut	no neut	no neut	1.38739	no neut	no neut	0.954206	0.309293	1.1343	no neut	not potent	no neut	no neut	no neut	not potent	no neut	no neut	not potent
MGRM-G-027.c05	no neut	no neut	no neut	no neut	1.14552	no neut	no neut	no neut	no neut	1.06353	no neut	no neut	0.720995	no neut	1.0485	no neut	not potent	no neut	no neut	no neut	not potent	no neut	no neut	not potent
MGRM-G-027.c16	no neut	no neut	not potent	no neut	1.07414	no neut	no neut	no neut	no neut	no neut	no neut	0.705578	no neut	1.10344	no neut	not potent	0.483289	no neut	no neut	no neut	0.799866	no neut	no neut	0.546593
MGRM-G-028.c03	no neut	0.620564	0.902716	0.696536	no neut	1.05717	0.765757	0.675587	0.949486	not potent	no neut	0.837464	not potent	0.889324	not potent	0.764707	no neut	no neut	no neut	no neut	1.00471	no neut	no neut	no neut
MGRM-H-001.c01	not potent	no neut	no neut	no neut	no neut	no neut	no neut	no neut	no neut	not potent	no neut	no neut	no neut	no neut	no neut	no neut	not potent	no neut	no neut	no neut	no neut	no neut	no neut	no neut
MGRM-H-001.c05	no neut	no neut	no neut	no neut	not potent	no neut	no neut	no neut	no neut	not potent	no neut	no neut	no neut	no neut	not potent	no neut	no neut	no neut	no neut	no neut	no neut	no neut	no neut	no neut
MGRM-H-002.c09	not potent	no neut	no neut	no neut	no neut	no neut	no neut	no neut	no neut	no neut	not potent	no neut	no neut	no neut	no neut	no neut	not potent	0.31148	0.393198	no neut	no neut	0.265966	0.255532	not potent
MGRM-J-001.c08	no neut	not potent	no neut	no neut	not potent	not potent	not potent	not potent	no neut	not potent	no neut	no neut	not potent	no neut	not potent	no neut	1.07246	no neut	no neut	no neut	no neut	no neut	no neut	no neut
MGRM-J-001.c13	no neut	no neut	no neut	no neut	0.960471	no neut	no neut	no neut	no neut	no neut	not potent	no neut	no neut	no neut	no neut	no neut	no neut	no neut	no neut	no neut	no neut	no neut	no neut	not potent
MGRM-J-002.c12	no neut	1.24582	0.825389	not potent	1.2799	0.858423	1.10875	1.11883	0.738033	1.17544	no neut	no neut	0.788862	no neut	0.969697	no neut	no neut	no neut	no neut	no neut	no neut	no neut	no neut	no neut
MGRM-J-003.c16	no neut	0.855923	0.933496	1.50174	no neut	1.01626	0.882208	1.0852	1.26054	1.04549	no neut	0.633806	no neut	not potent	no neut	not potent	not potent	no neut	no neut	no neut	no neut	no neut	no neut	not potent
MGRM-J-004.c04	no neut	0.684433	no neut	no neut	1.12377	not potent	0.823986	0.35751	no neut	0.51859	no neut	no neut	0.974747	0.35781	0.911657	no neut	no neut	no neut	no neut	no neut	no neut	no neut	no neut	0.769436
NL43	not potent	no neut	no neut	no neut	0.972787	no neut	no neut	no neut	no neut	not potent	1.53994	no neut	not potent	not potent	not potent	no neut	not potent	no neut	no neut	no neut	0.0875882	no neut	no neut	not potent

## Sheet: Fig. F
Fig. F in S1 text: The neutralization curve slope values of each bnMAb for all viruses were paired with the corresponding MPN. Spearman correlation was used for statistical analysis. The Spearman’s rank correlation coefficient and P values are given for each bnMAb.
	Spearman r	95% confidence interval	P value
PGT121	0.5821	0.4547 to 0.6861	< 0.0001
PGT122	0.4637	0.3076 to 0.5956	< 0.0001
PGT123	0.5884	0.4544 to 0.6964	< 0.0001
PGT125	0.7787	0.6865 to 0.8463	< 0.0001
PGT126	0.5677	0.4300 to 0.6796	< 0.0001
PGT127	0.5958	0.4384 to 0.7177	< 0.0001
PGT128	0.5012	0.3676 to 0.6146	< 0.0001
PG9	0.7737	0.6885 to 0.8378	< 0.0001
PGT130	0.7846	0.6934 to 0.8511	< 0.0001
PGT131	0.7744	0.6584 to 0.8545	< 0.0001
PGT135	0.6671	0.4632 to 0.8040	< 0.0001
PGT136	0.5449	0.002630 to 0.8395	0.0233
PGT137	0.4341	-0.03952 to 0.7484	0.0317
PGT141	0.8188	0.7288 to 0.8810	< 0.0001
PGT142	0.6762	0.5453 to 0.7749	< 0.0001
PGT143	0.7485	0.6331 to 0.8313	< 0.0001
PGT144	0.8369	0.7141 to 0.9097	< 0.0001
PGT145	0.7448	0.6349 to 0.8251	< 0.0001
PGV04	0.4839	0.3323 to 0.6112	< 0.0001
2F5	0.5612	0.3018 to 0.7432	< 0.0001
2G12	0.6048	0.2640 to 0.8113	0.0007
4E10	0.3478	0.09995 to 0.5551	0.0028
B12	0.3546	-0.05943 to 0.6646	0.041
PG16	0.906	0.8670 to 0.9340	< 0.0001

## Sheet: Fig. G
Fig. G in S1 text: Individual MPN values for all bnMAbs and viruses from the 117-virus panel where the IC50 value <1μg/ml. The total number of MPN values, minimum, maximum, 25% and 75% percentile, median, mean, standard deviation and standard error from the mean, 95% CI of median, actual confidence level, lower 95% confidence limit of mean and upper 95% confidence limit of mean are tabulated for …
	PGT123	PGT125	PGT121	PGT128	PGT126	PGT127	PG9	PGT143	PGT130	PGT145	PGT135	PGT151	PGT152	PGT144	PGV04	12A12
Number of values	54	40	58	55	49	38	64	42	49	57	19	64	69	12	69	87
Minimum	75	92	92	60	78	87	79	87	82	82	56	57	51	83	69.33	88
25% Percentile	100	98	100	99	97.5	96.75	96	92.75	93.5	92.5	94	76.5	85.5	89.75	96.11	98
Median	100	100	100	100	99	100	99	97	98	99	99	95.5	94	95	98.28	100
75% Percentile	100	100	100	100	100	100	100	99	100	100	100	99	99	98	99.53	100
Maximum	100	100	100	100	100	100	100	100	100	100	100	100	100	99	105.2	101
Mean	99.28	98.68	99.47	98.35	97.27	97.74	97.06	95.83	95.94	95.98	94.95	88.64	90.42	93.92	96.37	98.52
Std. Deviation	3.445	2.105	1.379	5.674	5.065	3.703	4.429	3.999	4.989	5.393	10.43	12.93	11.89	5.035	6.135	2.68
Std. Error of Mean	0.4687	0.3328	0.1811	0.7651	0.7236	0.6007	0.5536	0.6171	0.7127	0.7144	2.392	1.616	1.432	1.454	0.7386	0.2873
Lower 95% CI of mean	98.34	98	99.1	96.81	95.81	96.52	95.96	94.59	94.51	94.55	89.92	85.41	87.56	90.72	94.9	97.95
Upper 95% CI of mean	100.2	99.35	99.83	99.88	98.72	98.95	98.17	97.08	97.37	97.41	99.97	91.87	93.28	97.12	97.84	99.09
Virus/bnMAb	PGT123	PGT125	PGT121	PGT128	PGT126	PGT127	PG9	PGT143	PGT130	PGT145	PGT135	PGT151	PGT152	PGT144	PGV04	12A12 MAT
6535.3	100	100	100	100	100	100	96	no neut	99	no neut	no neut	100	92	no neut	not potent	100
0013095-2.11	no neut	no neut	no neut	no neut	not potent	no neut	100	no neut	no neut	not potent	no neut	not potent	no neut	no neut	99	nt
001428-2.42	100	no neut	100	100	83	not potent	not tested	no neut	90	94	99	74	93	no neut	99	100
0260.v5.c36	100	100	100	100	100	100	not tested	no neut	not potent	no neut	86	67	91	no neut	99	100
0330.v4.c3	100	no neut	100	not potent	not potent	no neut	not tested	95	no neut	83	no neut	98	100	not potent	100	98
0815.v3.c3	100	100	100	100	100	100	no neut	no neut	83	no neut	no neut	no neut	74	no neut	99	100
1394C9G1(Rev-)	not potent	98	99	100	100	100	100	99	99	100	94	89	93	not potent	95	94
16055-2.3	no neut	no neut	92	no neut	not potent	no neut	100	99	no neut	98	no neut	63	90	83	no neut	100
16845-2.22	not potent	no neut	not potent	99	not potent	no neut	not potent	no neut	no neut	no neut	not potent	no neut	no neut	no neut	nt	nt
191084 B7-19	100	not potent	100	98	not potent	89	not tested	99	no neut	99	100	99	99	not potent	100	99
191821_E6_1	no neut	94	no neut	99	100	not potent	not potent	no neut	100	89	99	not tested	97	not potent	nt	nt
191955_A11	no neut	not potent	no neut	not potent	not potent	no neut	99	100	not potent	100	no neut	99	97	not potent	no neut	96
231965.c1	no neut	no neut	no neut	no neut	not potent	no neut	81	no neut	no neut	88	no neut	99	97	no neut	100	97
231966.c02	no neut	no neut	no neut	not potent	not potent	no neut	99	91	not potent	100	no neut	96	79	no neut	nt	nt
235-47	99	no neut	98	no neut	not potent	no neut	94	no neut	no neut	not potent	not potent	not potent	no neut	no neut	93	100
246F_C1G	100	no neut	100	99	not potent	no neut	no neut	no neut	no neut	no neut	no neut	no neut	not potent	no neut	no neut	99
249M B10	no neut	no neut	no neut	not potent	not potent	no neut	98	90	no neut	82	no neut	99	99	no neut	not potent	97
263-8	98	no neut	96	93	not potent	no neut	not tested	not potent	no neut	not potent	no neut	no neut	no neut	no neut	93	100
3016.v5.c45	no neut	no neut	no neut	no neut	not potent	no neut	not potent	no neut	no neut	no neut	no neut	80	67	no neut	nt	nt
3103.v3.c10	100	100	100	100	100	100	no neut	not potent	99	100	not potent	92	94	no neut	99	100
3301.v1.c24	100	not potent	100	92	85	88	99	95	82	91	no neut	98	100	not potent	99	100
3817.v2.c59	no neut	not potent	not potent	100	95	not potent	100	no neut	not potent	no neut	no neut	no neut	no neut	no neut	80	92
6041.v3.c23	no neut	no neut	no neut	no neut	not potent	no neut	90	no neut	no neut	84	no neut	99	99	no neut	98	100
620345.c01	no neut	no neut	no neut	no neut	not potent	no neut	no neut	97	no neut	88	no neut	no neut	51	92	no neut	nt
62357.14.D3.4589	not potent	no neut	not potent	not potent	not potent	no neut	no neut	no neut	87	no neut	no neut	100	99	no neut	no neut	101
6240.08.TA5.4622	no neut	95	100	100	99	100	not potent	no neut	no neut	no neut	not potent	89	82	no neut	not potent	100
6244.13.B5.4567	100	100	98	100	99	100	no neut	no neut	94	not potent	99	no neut	no neut	no neut	98	100
6480.v4.c25	100	94	not tested	100	Not tested	94	not tested	no neut	85	no neut	82	nt	nt	not tested	101	100
6540.v4.c1	no neut	no neut	no neut	not potent	not potent	no neut	98	94	not potent	90	no neut	98	85	not potent	no neut	88
6545.v4.c1	no neut	no neut	no neut	no neut	not potent	no neut	97	93	not potent	91	no neut	97	77	not potent	no neut	95
6811.v7.c18	100	not potent	100	96	Not tested	84	no neut	no neut	95	no neut	94	no neut	no neut	no neut	99	100
6952.v1.c20	100	no neut	99	no neut	Not tested	no neut	no neut	no neut	no neut	not potent	96	no neut	no neut	no neut	93	96
7030102001E5(Rev-)	100	100	100	100	100	97	no neut	no neut	94	no neut	no neut	100	100	no neut	99	96
89-F1_2_25	no neut	no neut	no neut	no neut	Not tested	no neut	nt	95	no neut	not potent	not potent	not potent	not potent	not potent	no neut	nt
9004SS_A3_4	100	98	100	100	100	100	not tested	91	96	98	no neut	100	100	no neut	no neut	nt
928-28	no neut	no neut	not potent	no neut	not potent	no neut	not tested	no neut	no neut	no neut	no neut	no neut	no neut	no neut	not potent	99
A07412M1.vrc12	96	no neut	100	no neut	not potent	no neut	90	not potent	no neut	100	not potent	71	no neut	no neut	95	nt
AC10.0.29	100	no neut	100	100	94	no neut	96	nt	91	nt	no neut	99	82	not potent	no neut	100
BB1006-11.C3.1601	100	not potent	100	99	99	95	94	no neut	not potent	no neut	no neut	not potent	94	no neut	96	99
BB1012-11.TC21	100	not potent	100	100	99	92	98	100	not potent	100	not potent	no neut	no neut	95	98	100
BB1054-07.TC4.1499	100	no neut	100	90	not potent	no neut	no neut	no neut	100	no neut	no neut	99	98	no neut	not potent	100
BB1056-10.TA11.1826	100	100	100	100	100	100	not potent	99	100	100	no neut	94	100	not potent	90	100
BF1266.431a	no neut	no neut	no neut	no neut	not potent	no neut	100	no neut	92	not potent	no neut	no neut	no neut	no neut	no neut	nt
BJOX009000.02.4	no neut	100	not potent	100	98	95	not potent	100	100	100	no neut	no neut	no neut	94	97	nt
BJOX010000.06.2	no neut	no neut	no neut	not potent	not potent	no neut	98	no neut	99	no neut	no neut	no neut	no neut	no neut	86	100
BJOX015000.11.5	no neut	99	no neut	100	87	not potent	not potent	no neut	100	no neut	56	no neut	no neut	no neut	98	100
BJOX025000.01.1	no neut	no neut	no neut	no neut	not potent	no neut	90	no neut	no neut	not potent	no neut	no neut	no neut	no neut	no neut	100
BJOX028000.10.3	no neut	98	no neut	98	98	98	not potent	no neut	98	no neut	no neut	no neut	no neut	no neut	no neut	99
C1080.c03	no neut	100	no neut	96	not potent	no neut	100	96	100	99	no neut	no neut	no neut	not potent	not potent	nt
C3347.c11	no neut	not potent	no neut	100	not potent	no neut	100	no neut	100	100	no neut	no neut	no neut	no neut	no neut	99
C4118.c09	nt	nt	not tested	no neut	nt	nt	100	100	no neut	nt	no neut	no neut	no neut	nt	98	99
CAAN5342.A2	100	not potent	100	60	not potent	no neut	not potent	no neut	not potent	no neut	not potent	95	86	no neut	not potent	100
CAP210.2.00.E8	not potent	no neut	not potent	no neut	not potent	no neut	not potent	90	no neut	not potent	not potent	87	92	not potent	no neut	nt
CAP45.2.00.G3	no neut	no neut	not potent	no neut	not potent	no neut	100	not potent	no neut	99	no neut	65	94	no neut	71	98
Ce0393_C3	no neut	no neut	no neut	no neut	not potent	no neut	100	no neut	no neut	98	no neut	no neut	no neut	no neut	no neut	100
Ce0682_E4	no neut	no neut	no neut	no neut	not potent	no neut	99	87	no neut	not potent	no neut	no neut	no neut	no neut	nt	nt
Ce1086_B2	99	no neut	100	no neut	not potent	no neut	no neut	no neut	no neut	no neut	no neut	not potent	78	no neut	nt	nt
Ce1172_H1	100	100	100	100	100	100	100	not potent	98	97	no neut	no neut	no neut	no neut	no neut	nt
Ce1176_A3	100	100	100	100	100	100	100	no neut	99	no neut	not potent	100	99	no neut	not potent	100
Ce2010_F5	no neut	no neut	no neut	no neut	not potent	no neut	no neut	no neut	no neut	no neut	no neut	no neut	no neut	no neut	98	100
Ce2060_G9	no neut	no neut	no neut	no neut	not potent	no neut	100	95	no neut	99	no neut	66	66	no neut	96	100
Ce703010054_2A2	no neut	no neut	no neut	no neut	not potent	no neut	100	no neut	no neut	no neut	no neut	97	97	no neut	100	100
Ce704809221_1B3	99	96	100	100	98	98	100	97	95	98	no neut	no neut	no neut	not potent	99	96
CNE17	not potent	not potent	not potent	100	78	not potent	100	100	no neut	98	no neut	70	84	98	98	100
CNE19	75	no neut	98	no neut	not potent	no neut	99	no neut	no neut	92	99	76	94	no neut	91	100
CNE20	100	100	100	100	100	100	100	no neut	100	90	100	no neut	no neut	no neut	no neut	98
CNE21	100	100	100	100	100	100	99	99	100	100	100	100	100	not potent	97	93
CNE30	100	no neut	100	not potent	not potent	no neut	no neut	no neut	no neut	no neut	no neut	no neut	60	no neut	98	100
CNE5	no neut	100	no neut	98	85	no neut	100	99	100	100	no neut	no neut	no neut	not potent	97	99
CNE52	not potent	no neut	not potent	no neut	not potent	no neut	100	no neut	no neut	100	not potent	94	99	no neut	100	100
CNE53	100	not potent	100	100	100	99	98	100	not potent	100	99	no neut	no neut	95	97	96
CNE58	no neut	no neut	no neut	not potent	not potent	no neut	100	98	no neut	93	no neut	100	99	not potent	100	100
CNE8	no neut	100	no neut	100	97	91	not potent	not potent	100	96	no neut	no neut	no neut	no neut	100	nt
Du156.12	100	97	100	100	100	100	100	98	97	100	not potent	96	98	not potent	99	88
Du172.17	100	99	98	100	97	87	99	no neut	99	no neut	no neut	99	97	no neut	100	89
Du422.1	100	100	100	100	100	100	92	no neut	99	not potent	no neut	not potent	74	no neut	no neut	nt
MS208.A1	no neut	no neut	no neut	no neut	not potent	no neut	98	88	no neut	84	94	100	100	no neut	95	nt
P0402_c2_11	100	no neut	100	100	92	no neut	91	98	93	100	no neut	100	99	not potent	no neut	nt
P1981_C5_3	100	92	100	94	96	94	91	not potent	not potent	not potent	no neut	75	90	no neut	100	100
PVO.4	100	100	100	100	100	99	not potent	nt	not potent	nt	no neut	76	53	98	98	100
Q23.17	100	100	100	100	100	100	100	87	95	not potent	not potent	95	100	no neut	100	100
Q259.d2.17	no neut	no neut	not potent	no neut	not potent	no neut	92	no neut	91	not potent	no neut	no neut	no neut	no neut	no neut	nt
Q461.e2	no neut	no neut	no neut	no neut	not potent	no neut	not potent	not potent	not potent	not potent	no neut	not potent	87	no neut	99	100
Q769.d22	no neut	no neut	no neut	no neut	not potent	no neut	98	no neut	not potent	84	no neut	no neut	no neut	no neut	99	100
Q842.d12	100	100	100	100	98	not potent	not potent	98	100	99	no neut	99	98	not potent	no neut	nt
QH0692.42	100	100	98	100	100	99	no neut	no neut	not potent	no neut	no neut	88	74	no neut	99	100
R1166.c01	no neut	no neut	no neut	no neut	not potent	no neut	96	not potent	no neut	not potent	no neut	no neut	no neut	not potent	100	99
R2184.c04	no neut	no neut	no neut	not potent	not potent	no neut	97	92	90	99	no neut	no neut	no neut	not potent	nt	100
R3265.c6	no neut	no neut	no neut	no neut	not potent	no neut	100	no neut	not potent	99	no neut	no neut	no neut	no neut	no neut	98
REJO4541.67	no neut	no neut	not potent	no neut	not potent	no neut	95	not potent	not potent	100	no neut	99	96	no neut	99	100
RHPA4259.7	100	99	100	98	99	not potent	no neut	98	96	100	no neut	97	77	88	100	98
SC05.8C11.2344	100	97	100	100	100	99	not potent	94	not potent	100	not potent	71	no neut	not potent	95	99
SC422661.8	100	no neut	100	not potent	98	no neut	not potent	no neut	no neut	nt	86	98	87	no neut	96	100
T211-9	98	not potent	98	99	99	not potent	not tested	100	no neut	98	no neut	100	100	99	no neut	nt
T250-4	100	100	100	100	100	100	not tested	97	100	99	no neut	100	100	not potent	no neut	nt
T251-18	not potent	no neut	not potent	no neut	not potent	no neut	no neut	no neut	no neut	99	no neut	67	73	no neut	96	100
T255-34	no neut	no neut	not potent	no neut	not potent	no neut	96	not potent	no neut	no neut	no neut	100	100	no neut	97	100
T257-31	no neut	no neut	no neut	no neut	not potent	no neut	not tested	not potent	100	not potent	no neut	100	100	no neut	98	97
T278-50	no neut	no neut	no neut	99	not potent	no neut	not potent	no neut	94	not potent	no neut	76	87	no neut	no neut	nt
THRO4156.18	no neut	no neut	no neut	no neut	not potent	no neut	not potent	100	no neut	100	no neut	no neut	no neut	99	nt	nt
TRJO4551.58	not potent	100	not potent	100	100	100	not potent	no neut	100	no neut	no neut	94	no neut	no neut	98	98
TRO.11	100	99	100	100	100	100	no neut	nt	97	nt	100	no neut	no neut	not potent	99	100
WEAU-d15.410.787	100	94	100	99	98	96	not potent	no neut	86	not potent	99	78	no neut	no neut	88	100
WITO4160.33	99	no neut	98	no neut	not potent	no neut	100	nt	not potent	nt	not potent	99	91	97	86	97
X1193_C1	100	100	100	no neut	100	100	100	99	100	100	100	96	100	89	100	100
X1254_C3	100	100	100	no neut	100	100	93	no neut	99	not potent	not potent	65	no neut	no neut	100	100
X1632_S2_B10	no neut	no neut	no neut	no neut	not potent	no neut	89	not potent	91	93	no neut	57	no neut	no neut	100	100
X2088_c9	100	no neut	100	no neut	not potent	no neut	no neut	no neut	no neut	no neut	100	no neut	no neut	no neut	no neut	nt
X2131_C1_B5	100	96	100	no neut	99	96	99	96	96	100	100	98	100	not potent	105
ZM109F.PB4	no neut	no neut	not potent	no neut	not potent	no neut	79	no neut	no neut	98	no neut	65	not potent	no neut	100	97
ZM135M.PL10a	not potent	no neut	96	no neut	not potent	no neut	not tested	no neut	no neut	no neut	no neut	no neut	no neut	no neut	no neut	nt
ZM197M.PB7	no neut	no neut	no neut	no neut	not potent	no neut	97	97	no neut	nt	no neut	93	95	not potent	not potent	93
ZM214M.PL15	100	no neut	100	not potent	not potent	no neut	no neut	no neut	not potent	no neut	no neut	84	99	no neut	95	100
ZM233M.PB6	not potent	no neut	not potent	no neut	not potent	no neut	100	92	no neut	96	94	80	94	no neut	69	nt
ZM247v1(Rev-)	100	96	100	99	96	97	100	not potent	98	not potent	no neut	78	93	no neut	no neut	96
ZM249M.PL1	no neut	no neut	no neut	not potent	not potent	no neut	99	89	no neut	not potent	no neut	100	100	no neut	nt	99
ZM53M.PB12	98	no neut	100	no neut	not potent	no neut	99	99	no neut	89	no neut	no neut	no neut	not potent	not potent	100

## Sheet: Fig. H
Fig. H in S1 text: Percentage of viruses neutralized to >95%, >90% and >65% in the 117-virus panel are tabulated for each bnMab.
Median MPN	>95%	>90%	>65%
PGT121	98.2759	100	100
PGT123	98.1482	98.1482	100
PGT125	90	100	100
PGT128	92.5926	100	100
PGT127	77.1429	91.4286	100
PGT126	83.6735	89.7959	100
PG9	78.125	95.3125	100
PGT145	70.1754	84.2105	100
PGT130	65.3061	89.7959	100
PGT143	61.9048	90.4762	100
PGT135	68.421	84.2105	100
PGT144	41.6667	75	100
PGT152	47.8261	69.5652	100
PGT151	50	60.9375	100

## Sheet: Fig. I
Fig. I in S1 text: Individual MPN values for PG9, PGT121 and PGV04 for viruses from the both the 278-virus and 117-virus panels where the IC50 value <1μg/ml.
	PGT121	PG9	PGV04		PGT121	PG9	PGV04
Number of values	136	123	125		58	64	69
Minimum	81.3	71.5	80.6		92	79	69.33
25% Percentile	99.6	95.5	99.5		100	96	96.11
Median	99.9	99	99.8		100	99	98.28
75% Percentile	99.9	99.7	99.9		100	100	99.53
Maximum	100	99.9	100		100	100	105.2
Mean	99.11	96.18	99.15		99.47	97.06	96.37
Std. Deviation	2.363	6.222	2.43		1.379	4.429	6.135
Std. Error of Mean	0.2026	0.561	0.2173		0.1811	0.5536	0.7386
95% CI of median
Actual confidence level	95.18%	95.31%	95.13%		95.21%	96.72%	97.05%
Lower confidence limit	99.8	98.3	99.7		100	98	97.57
Upper confidence limit	99.9	99.3	99.8		100	100	99.28
MPN values
	U87/Monogram				TZMbl/CAVD
	PGT121	PG9	PGV04		PGT121	PG9	PGV04
JRCSF	1	0.999	0.998	6535.3	100	96	not potent
MGRM_AE-009.c085	no neut	0.999	0.999	0013095-2.11	no neut	100	99
MGRM_AE-010.c015	no neut	not potent	not potent	001428-2.42	100	not tested	99
MGRM_AE-011.c057	not potent	0.839	no neut	0260.v5.c36	100	not tested	99
MGRM_AE-012.c018	no neut	0.999	not potent	0330.v4.c3	100	not tested	100
MGRM_AE-012.c029	no neut	0.986	0.997	0815.v3.c3	100	no neut	99
MGRM_AE-013.c071	no neut	0.984	not potent	1394C9G1(Rev-)	99	100	95
MGRM_AE-013.c075	no neut	0.978	not potent	16055-2.3	92	100	no neut
MGRM_AE-014.c007	no neut	no neut	0.994	16845-2.22	not potent	not potent	nt
MGRM_AE-014.c016	no neut	0.999	not potent	191084 B7-19	100	not tested	100
MGRM_AE-015.c033	no neut	0.715	no neut	191821_E6_1	no neut	not potent	nt
MGRM_AE-015.c036	no neut	0.97	no neut	191955_A11	no neut	99	no neut
MGRM_AE-016.c003	no neut	0.983	not potent	231965.c1	no neut	81	100
MGRM_AE-016.c019	no neut	0.981	not potent	231966.c02	no neut	99	nt
MGRM_AE-017.c008	no neut	no neut	0.998	235-47	98	94	93
MGRM_AE-018.c021	no neut	0.999	not potent	246F_C1G	100	no neut	no neut
MGRM_AE-019.c009	no neut	not potent	not potent	249M B10	no neut	98	not potent
MGRM_AE-019.c033	no neut	not potent	not potent	263-8	96	not tested	93
MGRM_AE-020.c035	no neut	0.985	0.997	3016.v5.c45	no neut	not potent	nt
MGRM-A-001.c05	no neut	no neut	not potent	3103.v3.c10	100	no neut	99
MGRM-A-002.c02	0.996	0.995	0.998	3301.v1.c24	100	99	99
MGRM-A-003-c.05	no neut	0.996	0.999	3817.v2.c59	not potent	100	80
MGRM-A-004.c06	no neut	0.954	not potent	6041.v3.c23	no neut	90	98
MGRM-A-008.c08	no neut	no neut	0.998	620345.c01	no neut	no neut	no neut
MGRM-A-009.c09	0.997	0.999	not potent	62357.14.D3.4589	not potent	no neut	no neut
MGRM-A-010.c09	not potent	0.999	0.998	6240.08.TA5.4622	100	not potent	not potent
MGRM-A-011.c16	no neut	0.997	0.998	6244.13.B5.4567	98	no neut	98
MGRM-A-012.c12	0.998	no neut	0.806	6480.v4.c25	not tested	not tested	101
MGRM-A-012.c15	0.998	no neut	no neut	6540.v4.c1	no neut	98	no neut
MGRM-A-013.c04	no neut	0.959	1	6545.v4.c1	no neut	97	no neut
MGRM-A-014.c06	0.999	not potent	0.996	6811.v7.c18	100	no neut	99
MGRM-A-014.c12	0.999	not potent	0.997	6952.v1.c20	99	no neut	93
MGRM-A/A1-002.c04	no neut	0.937	not potent	7030102001E5(Rev-)	100	no neut	99
MGRM-A1-001.c03	no neut	0.993	no neut	89-F1_2_25	no neut	nt	no neut
MGRM-A1-002.c16	no neut	0.993	0.999	9004SS_A3_4	100	not tested	no neut
MGRM-A1-003.c01	0.999	no neut	0.998	928-28	not potent	not tested	not potent
MGRM-A1-003.c02	0.996	no neut	0.996	A07412M1.vrc12	100	90	95
MGRM-Acute-B-001.c11	no neut	no neut	no neut	AC10.0.29	100	96	no neut
MGRM-Acute-B-002.c05	0.994	no neut	0.999	BB1006-11.C3.1601	100	94	96
MGRM-Acute-B-002.c10	no neut	no neut	0.999	BB1012-11.TC21	100	98	98
MGRM-Acute-B-002.c16	no neut	no neut	not potent	BB1054-07.TC4.1499	100	no neut	not potent
MGRM-Acute-B-003.c14	0.996	no neut	0.999	BB1056-10.TA11.1826	100	not potent	90
MGRM-Acute-B-004.c02	0.998	0.802	0.994	BF1266.431a	no neut	100	no neut
MGRM-Acute-B-005.c04	0.999	0.996	0.999	BJOX009000.02.4	not potent	not potent	97
MGRM-Acute-B-005.c10	0.999	0.976	0.999	BJOX010000.06.2	no neut	98	86
MGRM-Acute-B-006.c15	0.999	no neut	0.997	BJOX015000.11.5	no neut	not potent	98
MGRM-Acute-B-007.c06	0.997	not potent	no neut	BJOX025000.01.1	no neut	90	no neut
MGRM-Acute-B-007.c11	0.996	not potent	not potent	BJOX028000.10.3	no neut	not potent	no neut
MGRM-Acute-B-008.c01	no neut	0.887	no neut	C1080.c03	no neut	100	not potent
MGRM-Acute-B-008.c11	no neut	0.917	no neut	C3347.c11	no neut	100	no neut
MGRM-Acute-B-009.c03	0.999	0.928	no neut	C4118.c09	not tested	100	98
MGRM-Acute-B-009.c08	0.999	0.986	0.995	CAAN5342.A2	100	not potent	not potent
MGRM-Acute-B-010.c03	1	no neut	1	CAP210.2.00.E8	not potent	not potent	no neut
MGRM-Acute-B-010.c08	1	0.991	0.999	CAP45.2.00.G3	not potent	100	71
MGRM-Acute-B-010.c09	0.999	not potent	0.999	Ce0393_C3	no neut	100	no neut
MGRM-Acute-B-011.c06	no neut	no neut	no neut	Ce0682_E4	no neut	99	nt
MGRM-Acute-B-011.c10	no neut	no neut	0.998	Ce1086_B2	100	no neut	nt
MGRM-Acute-B-012.c14	0.997	0.979	0.999	Ce1172_H1	100	100	no neut
MGRM-AE_008.c01	no neut	not potent	not potent	Ce1176_A3	100	100	not potent
MGRM-AE-002.c10	no neut	0.997	0.997	Ce2010_F5	no neut	no neut	98
MGRM-AE-003.c03	no neut	not potent	not potent	Ce2060_G9	no neut	100	96
MGRM-AE-003.c15	no neut	0.977	not potent	Ce703010054_2A2	no neut	100	100
MGRM-AE-004.c04	no neut	0.997	not potent	Ce704809221_1B3	100	100	99
MGRM-AE-005.c07	no neut	0.962	0.98	CNE17	not potent	100	98
MGRM-AE-011.c028	no neut	0.928	no neut	CNE19	98	99	91
MGRM-AG-001.c02	not potent	no neut	not potent	CNE20	100	100	no neut
MGRM-AG-002.c09	no neut	0.997	not potent	CNE21	100	99	97
MGRM-AG-004.c15	no neut	no neut	0.994	CNE30	100	no neut	98
MGRM-AG-005.c13	0.997	no neut	0.998	CNE5	no neut	100	97
MGRM-AG-006.c05	not potent	no neut	0.978	CNE52	not potent	100	100
MGRM-AG-006.c14	0.999	no neut	0.979	CNE53	100	98	97
MGRM-AG-007.c01	0.997	0.917	no neut	CNE58	no neut	100	100
MGRM-AG-007.c14	not potent	0.791	not potent	CNE8	no neut	not potent	100
MGRM-AG-008.c16	0.985	0.969	not potent	Du156.12	100	100	99
MGRM-AG-009.c07	0.999	no neut	not potent	Du172.17	98	99	100
MGRM-AG-009.c10	0.999	no neut	0.988	Du422.1	100	92	no neut
MGRM-AG-010.c11	no neut	0.998	not potent	MS208.A1	no neut	98	95
MGRM-AG-010.c14	no neut	0.997	no neut	P0402_c2_11	100	91	no neut
MGRM-AG-011.c01	not potent	0.998	0.997	P1981_C5_3	100	91	100
MGRM-AG-011.c15	no neut	0.992	0.998	PVO.4	100	not potent	98
MGRM-AG-012.c12	no neut	no neut	0.998	Q23.17	100	100	100
MGRM-AG-013.c05	0.99	0.771	not potent	Q259.d2.17	not potent	92	no neut
MGRM-AG-013.c06	0.946	no neut	0.998	Q461.e2	no neut	not potent	99
MGRM-BF-001.c13	0.999	0.922	not potent	Q769.d22	no neut	98	99
MGRM-BF-002.c05	0.998	0.986	not potent	Q842.d12	100	not potent	no neut
MGRM-BF-003.c02	no neut	no neut	0.987	QH0692.42	98	no neut	99
MGRM-C-002.c02	0.999	not potent	not potent	R1166.c01	no neut	96	100
MGRM-C-002.c09	0.999	no neut	no neut	R2184.c04	no neut	97	nt
MGRM-C-004.c01	0.999	not potent	0.996	R3265.c6	no neut	100	no neut
MGRM-C-004.c05	0.999	not potent	not potent	REJO4541.67	not potent	95	99
MGRM-C-005.c15	0.999	no neut	not potent	RHPA4259.7	100	no neut	100
MGRM-C-006.c04	0.997	no neut	no neut	SC05.8C11.2344	100	not potent	95
MGRM-C-006.c07	0.998	0.991	no neut	SC422661.8	100	not potent	96
MGRM-C-007.c04	0.903	no neut	no neut	T211-9	98	not tested	no neut
MGRM-C-007.c14	0.993	0.981	no neut	T250-4	100	not tested	no neut
MGRM-C-008-c.12	0.999	no neut	not potent	T251-18	not potent	no neut	96
MGRM-C-009.c01	no neut	not potent	not potent	T255-34	not potent	96	97
MGRM-C-009.c04	no neut	not potent	not potent	T257-31	no neut	not tested	98
MGRM-C-010-c14	no neut	not potent	0.995	T278-50	no neut	not potent	no neut
MGRM-C-011-c02	0.999	no neut	0.996	THRO4156.18	no neut	not potent	nt
MGRM-C-012.c06	0.941	not potent	0.998	TRJO4551.58	not potent	not potent	98
MGRM-C-012.c16	0.999	0.924	0.997	TRO.11	100	no neut	99
MGRM-C-013.c16	no neut	no neut	no neut	WEAU-d15.410.787	100	not potent	88
MGRM-C-014.c16	not potent	not potent	not potent	WITO4160.33	98	100	86
MGRM-C-015.c04	no neut	not potent	not potent	X1193_C1	100	100	100
MGRM-C-016.c03	0.971	no neut	0.985	X1254_C3	100	93	100
MGRM-C-017.c07	0.975	no neut	not potent	X1632_S2_B10	no neut	89	100
MGRM-C-018.c05	no neut	0.999	0.997	X2088_c9	100	no neut	no neut
MGRM-C-019.c13	not potent	0.972	no neut	X2131_C1_B5	100	99	105
MGRM-C-019.c14	not potent	0.999	not potent	ZM109F.PB4	not potent	79	100
MGRM-C-020.c07	not potent	no neut	0.998	ZM135M.PL10a	96	not tested	no neut
MGRM-C-021.c12	no neut	0.994	not potent	ZM197M.PB7	no neut	97	not potent
MGRM-C-021.c16	no neut	no neut	no neut	ZM214M.PL15	100	no neut	95
MGRM-C-022.c02	0.999	no neut	no neut	ZM233M.PB6	not potent	100	69
MGRM-C-022.c12	0.999	0.975	not potent	ZM247v1(Rev-)	100	100	no neut
MGRM-C-023.c02	0.997	0.975	not potent	ZM249M.PL1	no neut	99	nt
MGRM-C-024.c06	0.999	0.999	no neut	ZM53M.PB12	100	99	not potent
MGRM-C-024.c15	0.997	0.978	no neut
MGRM-cB-003.c02	0.999	not potent	0.976
MGRM-cB-003.c05	0.999	no neut	0.998
MGRM-cB-020.c06	0.998	no neut	not potent
MGRM-cB-020.c11	0.999	no neut	not potent
MGRM-Chronic-B-001.c07	not potent	no neut	0.967
MGRM-Chronic-B-001.c08	0.992	no neut	0.998
MGRM-Chronic-B-004.c06	0.999	not potent	0.999
MGRM-Chronic-B-004.c10	1	0.972	0.999
MGRM-Chronic-B-005.c10	0.998	no neut	not potent
MGRM-Chronic-B-006.c06	not potent	not potent	not potent
MGRM-Chronic-B-006.c08	0.999	0.999	0.995
MGRM-Chronic-B-007.c04	not potent	no neut	not potent
MGRM-Chronic-B-008.c04	0.999	not potent	0.999
MGRM-Chronic-B-008.c12	0.991	no neut	not potent
MGRM-Chronic-B-009.c08	0.999	no neut	0.999
MGRM-Chronic-B-010.c13	0.996	0.994	0.956
MGRM-Chronic-B-012.c10	0.993	not potent	no neut
MGRM-Chronic-B-014.c02	0.923	0.998	0.999
MGRM-Chronic-B-014.c06	0.943	not potent	0.995
MGRM-Chronic-B-015.c03	0.998	no neut	not potent
MGRM-Chronic-B-016.c05	0.999	0.992	no neut
MGRM-Chronic-B-017.c01	no neut	not potent	not potent
MGRM-Chronic-B-017.c05	no neut	not potent	0.985
MGRM-Chronic-B-017.c13	not potent	0.949	0.985
MGRM-Chronic-B-018.c05	no neut	0.991	not potent
MGRM-Chronic-B-019.c13	0.983	not potent	not potent
MGRM-Chronic-B-019.c15	not potent	not potent	not potent
MGRM-Chronic-B-022.c03	no neut	0.969	0.997
MGRM-Chronic-B-022.c10	no neut	no neut	0.999
MGRM-Chronic-B-023.c01	0.999	0.999	0.999
MGRM-Chronic-B-023.c08	0.999	0.997	0.998
MGRM-Chronic-B-024.c04	not potent	no neut	no neut
MGRM-Chronic-B-024.c09	0.997	0.926	not potent
MGRM-D-002.c05	0.946	0.91	not potent
MGRM-D-002.c14	0.999	0.999	0.995
MGRM-D-003.c11	not potent	0.999	no neut
MGRM-D-003.c16	not potent	0.99	not potent
MGRM-D-004.c07	no neut	0.998	no neut
MGRM-D-004.c10	no neut	0.992	no neut
MGRM-D-004.c16	no neut	0.989	not potent
MGRM-D-005.c11	no neut	0.717	no neut
MGRM-D-005.c12	0.999	no neut	no neut
MGRM-D-006.c05	not potent	0.935	0.999
MGRM-D-006.c16	0.998	no neut	0.999
MGRM-D-007.c03	no neut	not potent	not potent
MGRM-D-008.c02	no neut	not potent	not potent
MGRM-D-009-c.12	0.903	0.955	not potent
MGRM-D-009.c09	no neut	0.886	no neut
MGRM-D-010-c.01	no neut	0.999	not potent
MGRM-D-010-c.12	no neut	0.999	0.999
MGRM-D-010-c.13	no neut	0.999	0.998
MGRM-D-010-c.14	no neut	0.996	no neut
MGRM-D-011-c.09	0.999	0.998	0.999
MGRM-D-011-c.14	0.999	0.999	0.999
MGRM-D-012.c07	no neut	not potent	0.998
MGRM-D-013.c16	no neut	0.804	0.998
MGRM-D-014.c01	0.999	0.999	0.999
MGRM-D-014.c03	0.999	no neut	not potent
MGRM-D-014.c06	0.999	0.999	0.992
MGRM-D-014.c08	0.998	no neut	not potent
MGRM-D-015.c07	0.999	no neut	no neut
MGRM-D-015.c16	0.999	no neut	no neut
MGRM-D-016.c01	no neut	0.984	0.999
MGRM-D-016.c14	no neut	no neut	0.999
MGRM-D-017.c07	no neut	0.997	0.986
MGRM-D-017.c13	no neut	0.997	0.996
MGRM-D-019.c02	no neut	0.76	not potent
MGRM-D-019.c12	no neut	0.996	0.85
MGRM-D-020.c06	0.998	not potent	0.997
MGRM-D-020.c10	0.996	not potent	0.997
MGRM-D-021.c08	no neut	no neut	no neut
MGRM-D-022.c09	no neut	no neut	no neut
MGRM-D-022.c15	no neut	no neut	0.996
MGRM-D-023.c09	not potent	no neut	not potent
MGRM-D-024.c10	0.999	0.983	no neut
MGRM-D-024.c15	0.999	0.993	no neut
MGRM-D-025.c11	0.99	no neut	0.992
MGRM-D-025.c14	no neut	no neut	0.999
MGRM-D-026.c14	no neut	not potent	no neut
MGRM-D-026.c15	no neut	no neut	not potent
MGRM-D-027.c03	no neut	not potent	no neut
MGRM-D-027.c12	no neut	not potent	no neut
MGRM-D-028.c06	0.999	not potent	not potent
MGRM-D-028.c12	0.996	no neut	not potent
MGRM-D-029.c03	no neut	no neut	not potent
MGRM-D-029.c10	no neut	no neut	not potent
MGRM-F1-001.c13	no neut	no neut	0.998
MGRM-F1-002.c11	0.999	0.983	not potent
MGRM-F1-002.c16	0.999	0.998	not potent
MGRM-F1-004-c05	not potent	0.935	0.998
MGRM-F1-005.c10	0.999	no neut	not potent
MGRM-F1-007.c05	1	no neut	not potent
MGRM-F1-007.c11	0.994	no neut	not potent
MGRM-F1-008.c06	no neut	no neut	not potent
MGRM-F1-008.c07	no neut	no neut	not potent
MGRM-F1-010.c02	0.996	0.996	0.989
MGRM-F1-011.c08	0.999	not potent	no neut
MGRM-F1-013.c09	0.999	not potent	0.988
MGRM-F1-014.c10	0.998	0.997	0.998
MGRM-F1-015-c05	not potent	no neut	0.996
MGRM-F1-016.c01	not potent	not potent	0.995
MGRM-F1-017.c02	not potent	no neut	not potent
MGRM-F1-018.c12	0.999	0.991	0.999
MGRM-F1-019.c01	0.994	not potent	not potent
MGRM-F1-020.c06	0.996	0.92	not potent
MGRM-F1-021.c15	0.991	no neut	0.997
MGRM-F1-022.c05	0.999	0.961	0.995
MGRM-F1-022.c09	0.998	no neut	not potent
MGRM-F1-023.c16	0.998	no neut	0.998
MGRM-G-001.c01	0.999	0.894	no neut
MGRM-G-001.c02	0.999	not potent	no neut
MGRM-G-002.c06	0.998	0.945	0.967
MGRM-G-002.c10	0.997	no neut	not potent
MGRM-G-003.c07	no neut	no neut	not potent
MGRM-G-003.c12	no neut	no neut	not potent
MGRM-G-004.c12	not potent	no neut	no neut
MGRM-G-005.c14	no neut	no neut	no neut
MGRM-G-006.c01	no neut	not potent	not potent
MGRM-G-007-c.03	no neut	0.992	no neut
MGRM-G-008-c.03	0.999	0.999	0.999
MGRM-G-009-c02	0.999	not potent	0.999
MGRM-G-009-c07	0.999	no neut	0.999
MGRM-G-010-c10	0.961	0.995	not potent
MGRM-G-011.c02	0.999	no neut	not potent
MGRM-G-011.c05	not potent	0.997	0.986
MGRM-G-012.c04	0.999	no neut	no neut
MGRM-G-012.c13	0.995	0.993	not potent
MGRM-G-013.c11	no neut	no neut	0.998
MGRM-G-014.c03	0.999	no neut	0.996
MGRM-G-014.c11	0.999	not potent	0.999
MGRM-G-015.c02	no neut	not potent	0.997
MGRM-G-016.c06	not potent	0.925	0.999
MGRM-G-016.c14	no neut	no neut	0.991
MGRM-G-018.c14	not potent	no neut	no neut
MGRM-G-019.c03	0.999	no neut	0.999
MGRM-G-020.c04	no neut	no neut	no neut
MGRM-G-020.c14	no neut	not potent	0.993
MGRM-G-021.c15	0.998	no neut	0.998
MGRM-G-022.c02	0.932	0.999	not potent
MGRM-G-023.c07	0.995	0.984	0.998
MGRM-G-023.c16	0.998	0.983	no neut
MGRM-G-024.c02	0.932	0.959	0.97
MGRM-G-024.c14	0.993	0.945	0.888
MGRM-G-025.c15	0.999	no neut	not potent
MGRM-G-027.c02	no neut	0.764	0.998
MGRM-G-027.c05	no neut	no neut	0.999
MGRM-G-027.c16	no neut	0.999	0.999
MGRM-G-028.c03	0.988	0.99	no neut
MGRM-H-001.c01	no neut	no neut	no neut
MGRM-H-001.c05	no neut	no neut	not potent
MGRM-H-002.c09	no neut	no neut	no neut
MGRM-J-001.c08	not potent	no neut	not potent
MGRM-J-001.c13	no neut	no neut	0.989
MGRM-J-002.c12	0.999	no neut	0.998
MGRM-J-003.c16	0.999	not potent	no neut
MGRM-J-004.c04	0.813	0.815	0.998
NL43	no neut	not potent	1

## Sheet: Fig. J
Fig. J in S1 text: individual MPN values for all bnMAbs and viruses from the 278-virus panel (A) and the 117-virus panel (B) for which the IC50 value <1μg/ml arrayed according to virus strain along the X-axis. Viral clades are indicated above the graph. The data points are colored according to which site the bnMAb targets: high-mannose patch (magenta), CD4bs (red), V2 apex (blue), and MPER (green)

[truncated: 3 more sheets: Fig. K, Fig. L, Fig. M]
